# Supplementary material for: Advancing the scale of synthetic biology via cross-species transfer of cellular functions enabled by iModulon engraftment
Source: Nat Commun. 2024 Mar 15;15:2356. doi: 10.1038/s41467-024-46486-3 (PMC10943186; doi:10.1038/s41467-024-46486-3)
Supplement: Supplementary file 4 — Source Data [file 41467_2024_46486_MOESM4_ESM.xlsx]

## Sheet: Fig1E
Figure 1E
	Time	OD (A600)						Vanillic acid (mg/l)						Protocatechuic acid (mg/l)
		empty plasmid			pVanR_iM			empty plasmid			pVanR_iM			empty plasmid			pVanR_iM
		Rep1	Rep2	Rep3	Rep1	Rep2	Rep3	Rep1	Rep2	Rep3	Rep1	Rep2	Rep3	Rep1	Rep2	Rep3	Rep1	Rep2	Rep3
	0	0.0488	0.052	0.052	0.052	0.0488	0.052	98.0435	95.4427	97.4411	93.5049	96.8108	93.3508	ND	ND	ND	0	0	0
	2	0.052	0.0648	0.0552	0.0488	0.0744	0.0488	94.1446	97.2917	95.9936	92.4403	93.9018	91.6185	ND	ND	ND	3.58875	3.9286	2.2245
	4	0.068	0.0648	0.1	0.0616	0.1032	0.0552	98.7298	99.2855	97.8614	88.7142	93.0473	88.5228	ND	ND	ND	4.34127	4.81221	5.64727
	6	0.0872	0.0904	0.0872	0.052	0.0552	0.0552	100.677	95.4333	92.6177	86.7531	84.7967	87.5889	ND	ND	ND	6.07937	7.46789	5.46278
	8	0.1416	0.1544	0.164	0.0552	0.0648	0.0616	97.5298	94.7469	101.555	85.0348	83.9216	86.9352	ND	ND	ND	6.89015	8.53988	5.70844
	12	0.7016	0.7784	0.7656	0.0808	0.0936	0.0936	97.5812	99.3976	93.7897	84.1943	83.4986	86.8465	ND	ND	ND	12.386	10.9004	9.23997
	24	0.7624	0.772	0.7624	0.9736	0.9384	0.9992	95.7788	97.7213	104.492	81.9437	85.6932	82.3686	ND	ND	ND	12.4734	13.124	13.2745
	48	0.7968	0.9024	0.8512	0.9344	0.8864	0.9056	100.327	93.8551	95.975	81.22	82.7748	79.8892	ND	ND	ND	15.4835	14.7407	15.8039
	ND. not detected

## Sheet: Fig2C,D
Figure 2C,D
	P. aeruginosa
	Time (hr)	Ampicillin concentration (µg/ml)
		0			2			4			8			16			32			64			128			256			512			1024			2048			4096			8192
		Rep1	Rep2	Rep3	Rep1	Rep2	Rep3	Rep1	Rep2	Rep3	Rep1	Rep2	Rep3	Rep1	Rep2	Rep3	Rep1	Rep2	Rep3	Rep1	Rep2	Rep3	Rep1	Rep2	Rep3	Rep1	Rep2	Rep3	Rep1	Rep2	Rep3	Rep1	Rep2	Rep3	Rep1	Rep2	Rep3	Rep1	Rep2	Rep3	Rep1	Rep2	Rep3
	0	0.0714	0.0791	0.0744	0.07	0.0759	0.0788	0.0725	0.0753	0.0719	0.0767	0.0707	0.0738	0.0717	0.0782	0.0668	0.0713	0.0751	0.0685	0.0759	0.0739	0.0727	0.0797	0.0885	0.0751	0.0784	0.0807	0.0693	0.0788	0.0787	0.0776	0.0836	0.0846	0.0833	0.0799	0.074	0.0759	0.0695	0.0768	0.0796	0.0811	0.0766	0.0731
	0.25	0.0748	0.0794	0.0752	0.0706	0.0768	0.0772	0.0736	0.0755	0.0726	0.0747	0.0729	0.0726	0.0743	0.0806	0.068	0.0749	0.0757	0.0691	0.0764	0.0752	0.071	0.0832	0.0889	0.0752	0.0798	0.0809	0.0694	0.0778	0.0787	0.0758	0.0817	0.0811	0.0796	0.0767	0.0758	0.074	0.0698	0.0782	0.0759	0.0777	0.0765	0.0729
	0.5	0.0748	0.0787	0.0747	0.0736	0.0776	0.077	0.0746	0.0755	0.0731	0.0756	0.0728	0.0731	0.0741	0.08	0.0683	0.075	0.0756	0.0692	0.0764	0.0751	0.0706	0.0839	0.0891	0.0754	0.0798	0.0814	0.0691	0.0784	0.0789	0.0757	0.0814	0.0807	0.0785	0.0769	0.0759	0.0739	0.0701	0.078	0.0753	0.0784	0.0761	0.0729
	0.75	0.0742	0.0782	0.0747	0.0731	0.0774	0.0764	0.074	0.0755	0.0725	0.0757	0.0727	0.0724	0.0741	0.0801	0.0683	0.0746	0.0755	0.069	0.0751	0.0746	0.07	0.0834	0.0875	0.0749	0.0789	0.0807	0.0689	0.0783	0.0784	0.0756	0.0805	0.0806	0.0787	0.0773	0.0757	0.0742	0.0694	0.0774	0.0746	0.0777	0.0757	0.0725
	1	0.0748	0.0785	0.0752	0.074	0.0777	0.0769	0.0741	0.0759	0.0729	0.0753	0.0725	0.0721	0.0747	0.0803	0.0684	0.0747	0.0762	0.0691	0.0749	0.0751	0.07	0.0848	0.0878	0.0744	0.079	0.0809	0.0688	0.0782	0.0789	0.0752	0.0809	0.0814	0.0781	0.0764	0.0752	0.0739	0.0711	0.0785	0.0746	0.077	0.0765	0.0721
	1.25	0.075	0.0792	0.0755	0.0745	0.0778	0.0768	0.0746	0.0766	0.0732	0.0756	0.0729	0.072	0.0745	0.0808	0.0687	0.0752	0.076	0.0695	0.0758	0.0758	0.0709	0.085	0.0881	0.0752	0.0808	0.0823	0.0696	0.0785	0.08	0.0759	0.0822	0.0808	0.0773	0.0769	0.0763	0.0743	0.0711	0.0785	0.0759	0.0789	0.0769	0.0718
	1.5	0.0765	0.0805	0.0774	0.0763	0.0792	0.078	0.0759	0.0781	0.074	0.0762	0.0743	0.0733	0.0759	0.0809	0.07	0.0772	0.0771	0.0702	0.077	0.0774	0.0724	0.0856	0.0897	0.0766	0.0809	0.0836	0.0715	0.0792	0.0814	0.0773	0.0822	0.0819	0.0792	0.0781	0.0769	0.0755	0.0722	0.0801	0.0759	0.0805	0.0773	0.0738
	1.75	0.0781	0.0825	0.0797	0.0768	0.0801	0.0806	0.0771	0.0789	0.0754	0.0775	0.0756	0.0745	0.0769	0.0839	0.0707	0.0771	0.0778	0.0709	0.0767	0.0777	0.0734	0.0864	0.0906	0.0771	0.0818	0.0841	0.0727	0.0809	0.081	0.0781	0.0835	0.0817	0.0779	0.0802	0.0787	0.0773	0.0727	0.0784	0.0785	0.0789	0.0776	0.0754
	2	0.0806	0.0857	0.0823	0.0803	0.0827	0.0821	0.0786	0.081	0.0777	0.0799	0.077	0.0769	0.0782	0.0857	0.0727	0.0791	0.0792	0.0726	0.0788	0.0789	0.0748	0.0879	0.0924	0.0786	0.0841	0.0864	0.0732	0.0822	0.0836	0.0811	0.0861	0.0842	0.0809	0.0819	0.0804	0.0791	0.0731	0.083	0.0781	0.0814	0.0799	0.0763
	2.25	0.0852	0.0902	0.0872	0.0834	0.0865	0.0861	0.0827	0.0848	0.0817	0.0863	0.0796	0.0795	0.0805	0.0882	0.0753	0.0834	0.0813	0.0752	0.0801	0.0819	0.0777	0.09	0.0945	0.0815	0.0862	0.0882	0.0764	0.0855	0.0855	0.0836	0.0884	0.0861	0.0846	0.0834	0.0826	0.0803	0.0751	0.0835	0.08	0.083	0.0796	0.0772
	2.5	0.0908	0.0955	0.0925	0.0886	0.0927	0.0926	0.0879	0.0899	0.0866	0.0874	0.0852	0.0841	0.0848	0.0897	0.0791	0.0859	0.0853	0.0787	0.0839	0.0851	0.0802	0.0932	0.0979	0.0839	0.0893	0.0911	0.0794	0.0881	0.0885	0.0856	0.0907	0.0885	0.0854	0.0854	0.0837	0.0818	0.0767	0.0849	0.0818	0.083	0.0808	0.0791
	2.75	0.0981	0.1031	0.1004	0.0965	0.099	0.098	0.0952	0.0964	0.0932	0.0923	0.0912	0.0903	0.0889	0.0965	0.0842	0.089	0.0896	0.0839	0.0867	0.0881	0.0847	0.0968	0.1026	0.0887	0.0932	0.0953	0.0831	0.0912	0.0916	0.0902	0.0943	0.091	0.0888	0.0874	0.0866	0.0843	0.0781	0.086	0.084	0.0837	0.0803	0.0792
	3	0.1082	0.1132	0.1099	0.107	0.1095	0.1087	0.1034	0.106	0.1034	0.1011	0.1007	0.0997	0.096	0.1018	0.0913	0.0961	0.0959	0.0905	0.0925	0.0928	0.09	0.1023	0.1094	0.0952	0.099	0.1006	0.0891	0.0973	0.0969	0.0952	0.0987	0.0945	0.0938	0.0906	0.0895	0.0871	0.0799	0.0881	0.0851	0.0838	0.0805	0.0792
	3.25	0.1249	0.1292	0.1276	0.1213	0.1257	0.1251	0.1205	0.1203	0.1188	0.1152	0.1129	0.1132	0.1052	0.1094	0.1002	0.1063	0.1049	0.1002	0.0991	0.0999	0.0978	0.11	0.117	0.1054	0.105	0.1078	0.097	0.1046	0.1056	0.1016	0.1049	0.1024	0.0976	0.0947	0.0935	0.0901	0.0809	0.0892	0.0864	0.0838	0.0808	0.0796
	3.5	0.1532	0.1575	0.1575	0.1506	0.1559	0.1577	0.1455	0.1475	0.1488	0.1287	0.1373	0.139	0.1186	0.1206	0.1141	0.1173	0.1156	0.1114	0.11	0.11	0.1071	0.1233	0.1262	0.1104	0.1145	0.1167	0.1066	0.1128	0.1142	0.1086	0.109	0.1103	0.1049	0.0963	0.0983	0.0938	0.0824	0.0912	0.0893	0.0835	0.0809	0.0793
	3.75	0.1907	0.1939	0.1944	0.1907	0.1979	0.2013	0.1777	0.1862	0.1909	0.1617	0.1741	0.1766	0.1413	0.1387	0.1336	0.1296	0.1288	0.1265	0.1221	0.1197	0.1204	0.1326	0.1338	0.119	0.1251	0.1294	0.1128	0.1197	0.1205	0.1175	0.1162	0.1135	0.1109	0.1022	0.1002	0.097	0.0842	0.0917	0.0909	0.0837	0.0806	0.0798
	4	0.2337	0.2417	0.2382	0.2391	0.248	0.2478	0.2313	0.2332	0.233	0.198	0.2185	0.2178	0.1652	0.162	0.156	0.1464	0.1458	0.1439	0.1334	0.1301	0.1289	0.1389	0.1454	0.1269	0.1306	0.1344	0.1243	0.1304	0.1312	0.1261	0.1228	0.1231	0.1208	0.1053	0.11	0.1008	0.0857	0.0945	0.0909	0.0837	0.0809	0.0796
	4.25	0.2696	0.2754	0.2721	0.2761	0.2826	0.2817	0.2716	0.2671	0.2667	0.2428	0.2571	0.2545	0.1983	0.1835	0.1837	0.164	0.1576	0.1577	0.1409	0.1394	0.141	0.1503	0.1481	0.14	0.1439	0.149	0.1343	0.1335	0.1357	0.1338	0.1295	0.1299	0.1251	0.1085	0.112	0.1041	0.089	0.094	0.0933	0.0838	0.081	0.0795
	4.5	0.2966	0.3025	0.296	0.3093	0.3089	0.3098	0.305	0.295	0.293	0.2783	0.2887	0.2788	0.2286	0.2191	0.2168	0.1777	0.1782	0.1769	0.1516	0.1484	0.1484	0.1536	0.1541	0.1543	0.1501	0.1518	0.1369	0.1414	0.1431	0.1382	0.1435	0.1438	0.1344	0.1142	0.114	0.1079	0.0889	0.0961	0.0936	0.0837	0.0806	0.0802
	4.75	0.3166	0.3233	0.3149	0.326	0.3287	0.3274	0.3243	0.3202	0.3137	0.2955	0.3044	0.2997	0.2535	0.2432	0.235	0.1936	0.1883	0.1911	0.1576	0.158	0.1522	0.1605	0.1593	0.1455	0.1492	0.1521	0.1442	0.1423	0.1446	0.1426	0.1401	0.1343	0.1354	0.1159	0.1153	0.1113	0.0879	0.0959	0.093	0.0832	0.0809	0.0795
	5	0.3323	0.3403	0.3308	0.3395	0.3426	0.342	0.3381	0.3281	0.3245	0.3105	0.327	0.3198	0.2689	0.259	0.25	0.2163	0.2215	0.2074	0.1698	0.1671	0.1649	0.1682	0.1698	0.1517	0.1574	0.1573	0.1458	0.1659	0.1434	0.1471	0.1367	0.1408	0.1363	0.1174	0.1171	0.1142	0.0882	0.0955	0.0938	0.0835	0.0808	0.0799
	5.25	0.3496	0.3572	0.3479	0.3538	0.3578	0.3606	0.3516	0.3433	0.3334	0.3265	0.3338	0.3385	0.297	0.2755	0.2636	0.2381	0.2365	0.2273	0.1741	0.1703	0.1692	0.1621	0.1677	0.161	0.1651	0.1556	0.1448	0.1486	0.1538	0.1456	0.1398	0.1527	0.1371	0.1151	0.1155	0.1143	0.0883	0.0954	0.0936	0.0834	0.0809	0.0799
	5.5	0.3597	0.367	0.3588	0.3626	0.3667	0.3698	0.3634	0.3556	0.3467	0.3328	0.3465	0.3467	0.3039	0.2875	0.2703	0.242	0.2516	0.246	0.1861	0.1718	0.1757	0.1629	0.1665	0.1528	0.1764	0.1604	0.1553	0.1689	0.1488	0.1492	0.1378	0.1442	0.1579	0.1121	0.1165	0.1127	0.0871	0.0941	0.0941	0.083	0.0809	0.0798
	5.75	0.369	0.3739	0.3668	0.3691	0.3753	0.3781	0.3735	0.3636	0.3552	0.3507	0.3617	0.3527	0.3015	0.2943	0.2737	0.2538	0.2638	0.2598	0.1909	0.1769	0.1777	0.1805	0.164	0.1549	0.1663	0.1652	0.1569	0.1664	0.1549	0.1445	0.1363	0.144	0.1376	0.1063	0.1132	0.1132	0.0856	0.0947	0.0925	0.0829	0.0808	0.0794
	6	0.3781	0.3795	0.3726	0.3766	0.383	0.3849	0.3807	0.3705	0.3616	0.3478	0.3684	0.3563	0.3159	0.3009	0.2779	0.2728	0.2762	0.2652	0.1935	0.19	0.1957	0.1761	0.1843	0.1665	0.1625	0.1647	0.1624	0.1592	0.1597	0.1479	0.1366	0.1523	0.1351	0.1062	0.1127	0.1061	0.0852	0.0931	0.0908	0.083	0.0809	0.0795
	6.25	0.3862	0.3854	0.3804	0.382	0.3904	0.391	0.3905	0.3794	0.3659	0.3764	0.3762	0.3613	0.3243	0.3043	0.2822	0.2867	0.2845	0.2688	0.1971	0.1958	0.2003	0.1807	0.1763	0.1601	0.158	0.164	0.1532	0.1595	0.1567	0.151	0.1356	0.1529	0.1351	0.105	0.1074	0.1036	0.0848	0.0926	0.0902	0.0827	0.0807	0.0794
	6.5	0.3953	0.3935	0.3888	0.3941	0.4038	0.4054	0.3929	0.389	0.3745	0.3621	0.3761	0.3679	0.3226	0.306	0.2883	0.2787	0.2863	0.275	0.2108	0.2016	0.2087	0.1878	0.1754	0.1549	0.1665	0.1621	0.158	0.1541	0.1488	0.1506	0.1362	0.154	0.1644	0.1011	0.1031	0.1008	0.0845	0.092	0.0894	0.0825	0.0812	0.0798
	6.75	0.3995	0.397	0.3941	0.4063	0.412	0.4104	0.4135	0.3971	0.3815	0.362	0.3867	0.369	0.3263	0.3071	0.2911	0.2797	0.2899	0.2841	0.2179	0.2118	0.2203	0.1706	0.1889	0.1978	0.1677	0.1639	0.1559	0.1618	0.1534	0.1447	0.1359	0.1389	0.1396	0.0977	0.1025	0.0985	0.083	0.0902	0.0889	0.0828	0.0808	0.0796
	7	0.4041	0.4022	0.4007	0.4212	0.4156	0.4182	0.4145	0.3988	0.3879	0.3842	0.3895	0.3709	0.3387	0.3101	0.2933	0.2975	0.2882	0.2843	0.2253	0.2275	0.2227	0.1758	0.189	0.207	0.1575	0.1665	0.1614	0.1661	0.1525	0.1454	0.1379	0.1406	0.1377	0.0968	0.0994	0.098	0.0832	0.0909	0.0894	0.0829	0.0807	0.0798
	7.25	0.4077	0.4041	0.4042	0.4197	0.4261	0.4234	0.4142	0.4041	0.3909	0.3765	0.3892	0.3747	0.3301	0.3131	0.293	0.2839	0.293	0.2814	0.2317	0.2345	0.2326	0.1704	0.1989	0.1588	0.1608	0.1738	0.1557	0.1556	0.1495	0.1462	0.1377	0.1454	0.135	0.095	0.0964	0.0934	0.0821	0.0897	0.089	0.0824	0.0807	0.0793
	7.5	0.4177	0.4118	0.4107	0.4244	0.4256	0.427	0.4197	0.4009	0.3955	0.3894	0.3998	0.3821	0.3348	0.3157	0.2974	0.2858	0.2965	0.2912	0.24	0.2324	0.2278	0.1821	0.192	0.1808	0.1581	0.163	0.1583	0.1533	0.1514	0.1536	0.138	0.1413	0.1391	0.0939	0.0958	0.0934	0.0814	0.09	0.088	0.0824	0.0807	0.0795
	7.75	0.4194	0.4167	0.4132	0.4255	0.424	0.4294	0.4243	0.4069	0.4065	0.4147	0.4036	0.3824	0.35	0.3163	0.3009	0.301	0.2933	0.2861	0.2402	0.2377	0.2355	0.1793	0.176	0.1728	0.1573	0.1623	0.1547	0.1488	0.1509	0.1483	0.1367	0.1349	0.1337	0.092	0.0962	0.0923	0.0819	0.0882	0.0886	0.0832	0.0807	0.0794
	8	0.4215	0.4196	0.4164	0.4251	0.4265	0.4326	0.4274	0.4105	0.409	0.3985	0.4113	0.3767	0.3405	0.3221	0.3031	0.2977	0.289	0.2956	0.2437	0.2375	0.2383	0.2003	0.1919	0.1883	0.1535	0.1637	0.1502	0.1505	0.1527	0.1455	0.1374	0.1445	0.1355	0.0915	0.0936	0.0905	0.0808	0.0882	0.0879	0.0831	0.0807	0.0796
	8.25	0.4265	0.4227	0.419	0.4265	0.4273	0.4356	0.4292	0.4166	0.4123	0.399	0.4184	0.3951	0.3549	0.3159	0.3101	0.2993	0.2911	0.2951	0.2438	0.2454	0.2377	0.1781	0.1848	0.1792	0.1541	0.1612	0.1487	0.1447	0.1508	0.1501	0.1383	0.1354	0.1324	0.0904	0.0933	0.0914	0.0812	0.0878	0.0878	0.0828	0.0808	0.079
	8.5	0.4291	0.4291	0.4239	0.4272	0.4289	0.4391	0.4338	0.4188	0.4127	0.4037	0.4211	0.3955	0.3479	0.3262	0.3116	0.314	0.2918	0.2935	0.2493	0.2435	0.2528	0.1799	0.1943	0.1768	0.1605	0.1616	0.1478	0.149	0.149	0.145	0.1358	0.1344	0.1326	0.0883	0.0919	0.0891	0.0808	0.0866	0.0873	0.0828	0.0809	0.0794
	8.75	0.4332	0.4345	0.4258	0.4331	0.4328	0.4423	0.4406	0.421	0.4142	0.4062	0.429	0.4005	0.3565	0.335	0.3173	0.2932	0.2954	0.2976	0.2503	0.2456	0.2441	0.1784	0.1774	0.1765	0.1613	0.1607	0.1462	0.1508	0.149	0.144	0.137	0.1352	0.131	0.0878	0.0912	0.0879	0.0804	0.0865	0.0872	0.083	0.0811	0.0795
	9	0.4386	0.4404	0.4276	0.4472	0.437	0.4418	0.44	0.4197	0.4132	0.405	0.4297	0.4118	0.35	0.3304	0.3144	0.2929	0.3021	0.2987	0.249	0.252	0.2505	0.2003	0.1853	0.1831	0.1542	0.1587	0.1508	0.1477	0.1477	0.1433	0.1356	0.1356	0.1309	0.0872	0.0898	0.0875	0.0805	0.0868	0.0861	0.083	0.0808	0.0794
	9.25	0.4417	0.4448	0.4276	0.4476	0.4379	0.4443	0.441	0.4174	0.4139	0.411	0.4208	0.4007	0.3537	0.3296	0.3255	0.3031	0.2988	0.3019	0.2491	0.2549	0.2493	0.1884	0.1903	0.1835	0.1548	0.1618	0.1433	0.1501	0.1467	0.1428	0.1356	0.1366	0.1314	0.0859	0.0887	0.0868	0.08	0.0867	0.0865	0.0825	0.0809	0.079
	9.5	0.4451	0.4498	0.429	0.4377	0.4411	0.4465	0.4419	0.4177	0.4161	0.4109	0.4141	0.3988	0.3659	0.3286	0.3215	0.296	0.3075	0.2969	0.2457	0.254	0.2519	0.1882	0.1828	0.1765	0.1536	0.1569	0.146	0.1453	0.1476	0.143	0.135	0.1337	0.1309	0.0866	0.0888	0.086	0.0806	0.0865	0.086	0.0829	0.081	0.0793
	9.75	0.4503	0.4524	0.432	0.4499	0.4453	0.4485	0.4386	0.4116	0.4181	0.4157	0.4032	0.4059	0.3594	0.3289	0.3299	0.3146	0.3072	0.3079	0.255	0.2603	0.2462	0.1865	0.1878	0.1778	0.154	0.1626	0.1435	0.147	0.1476	0.1427	0.1334	0.133	0.1297	0.0858	0.0882	0.0856	0.0803	0.0861	0.086	0.083	0.0811	0.0788
	10	0.4518	0.4551	0.4359	0.4422	0.4422	0.4484	0.4389	0.4138	0.4157	0.4141	0.4187	0.4232	0.364	0.3296	0.3272	0.3223	0.31	0.3135	0.2617	0.2516	0.254	0.1787	0.1853	0.1822	0.152	0.1602	0.143	0.145	0.1472	0.1419	0.1333	0.1317	0.1295	0.085	0.0877	0.0861	0.08	0.0857	0.0854	0.0833	0.0807	0.0794
	BAC empty
	Time (hr)	Ampicillin concentration (µg/ml)
		0			2			4			8			16			32			64			128			256			512			1024			2048			4096			8192
		Rep1	Rep2	Rep3	Rep1	Rep2	Rep3	Rep1	Rep2	Rep3	Rep1	Rep2	Rep3	Rep1	Rep2	Rep3	Rep1	Rep2	Rep3	Rep1	Rep2	Rep3	Rep1	Rep2	Rep3	Rep1	Rep2	Rep3	Rep1	Rep2	Rep3	Rep1	Rep2	Rep3	Rep1	Rep2	Rep3	Rep1	Rep2	Rep3	Rep1	Rep2	Rep3
	0	0.0823	0.0854	0.082	0.0863	0.0856	0.082	0.081	0.084	0.0721	0.0895	0.0791	0.0884	0.0717	0.0727	0.0779	0.0818	0.0809	0.0795	0.0754	0.0774	0.0815	0.0796	0.0804	0.0785	0.0848	0.0744	0.0728	0.0838	0.0805	0.0702	0.092	0.0897	0.0716	0.072	0.0799	0.0741	0.0837	0.0897	0.0748	0.0655	0.0851	0.0705
	0.25	0.0741	0.0774	0.0764	0.0733	0.0721	0.0736	0.0791	0.0774	0.0681	0.0822	0.0731	0.0805	0.0722	0.0668	0.072	0.0756	0.0755	0.0735	0.0741	0.0749	0.0746	0.0705	0.0718	0.077	0.0778	0.0718	0.0755	0.0772	0.074	0.0732	0.0892	0.0821	0.0711	0.0752	0.0772	0.0716	0.0848	0.0872	0.0756	0.0665	0.0801	0.0693
	0.5	0.0838	0.0852	0.0853	0.08	0.0792	0.0803	0.0851	0.0843	0.0757	0.0882	0.0793	0.087	0.0783	0.0716	0.0784	0.0823	0.0815	0.0791	0.0797	0.0797	0.0806	0.0763	0.0767	0.0804	0.0808	0.0751	0.0757	0.0788	0.0749	0.0758	0.0829	0.0754	0.0657	0.0706	0.0715	0.0647	0.0769	0.0789	0.0686	0.0625	0.0763	0.0652
	0.75	0.103	0.1043	0.103	0.097	0.0972	0.0978	0.1017	0.1004	0.0901	0.1034	0.0955	0.1034	0.0934	0.087	0.0929	0.0969	0.0954	0.0939	0.093	0.0917	0.0933	0.0866	0.0864	0.091	0.0851	0.079	0.0808	0.0788	0.0785	0.0746	0.0628	0.048	0.0501	0.048	0.0566	0.0494	0.0457	0.0548	0.0543	0.0343	0.0464	0.0555
	1	0.1319	0.1323	0.1308	0.1245	0.1251	0.1265	0.1287	0.1265	0.1169	0.1275	0.1211	0.129	0.1171	0.1088	0.116	0.1184	0.1163	0.1155	0.1101	0.1078	0.1114	0.0886	0.0874	0.0915	0.0826	0.0867	0.0827	0.086	0.0831	0.0684	0.0501	0.0367	0.0532	0.0361	0.0381	0.0291	0.0437	0.0422	0.0347	0.0289	0.0476	0.0319
	1.25	0.1608	0.1613	0.1592	0.1536	0.1556	0.1552	0.1575	0.1563	0.1445	0.1547	0.1501	0.1572	0.1423	0.1329	0.1394	0.1314	0.1263	0.129	0.1072	0.1074	0.1127	0.0846	0.0955	0.0801	0.1004	0.0475	0.1026	0.0569	0.0657	0.0578	0.0473	0.0368	0.043	0.0356	0.0348	0.0432	0.0426	0.045	0.0325	0.0307	0.0403	0.0307
	1.5	0.1924	0.1929	0.1894	0.1845	0.1863	0.1853	0.1862	0.1871	0.1727	0.1769	0.1734	0.1817	0.1325	0.1305	0.1303	0.1288	0.1211	0.1125	0.111	0.1358	0.1183	0.0755	0.0799	0.0677	0.0526	0.0426	0.0876	0.0484	0.0373	0.0416	0.0437	0.0343	0.0247	0.0348	0.033	0.0272	0.0419	0.0399	0.0314	0.0265	0.0395	0.0297
	1.75	0.2311	0.2317	0.2284	0.226	0.2275	0.2235	0.2253	0.226	0.2092	0.1804	0.1764	0.1882	0.146	0.1265	0.1149	0.1107	0.1128	0.1355	0.0825	0.0752	0.12	0.0949	0.0743	0.072	0.0441	0.0801	0.0538	0.0389	0.0336	0.036	0.0582	0.0384	0.0279	0.033	0.0378	0.0333	0.0413	0.0391	0.0315	0.0324	0.0384	0.0295
	2	0.2574	0.2559	0.2517	0.2503	0.2478	0.2493	0.2485	0.248	0.2281	0.1915	0.1805	0.1972	0.1131	0.1011	0.1138	0.0933	0.1095	0.1399	0.1171	0.0883	0.091	0.0485	0.0348	0.0467	0.037	0.0374	0.0601	0.0358	0.0301	0.0553	0.0465	0.035	0.041	0.0324	0.0377	0.0253	0.0494	0.039	0.0307	0.023	0.0372	0.0285
	2.25	0.2845	0.2859	0.2813	0.2775	0.2776	0.2768	0.2692	0.2776	0.2492	0.1961	0.1977	0.2228	0.0527	0.0618	0.0718	0.0645	0.0688	0.1363	0.1218	0.0923	0.1214	0.0606	0.0631	0.0742	0.0512	0.0278	0.0503	0.0361	0.0377	0.0314	0.046	0.0325	0.0221	0.0324	0.0393	0.0305	0.0463	0.0385	0.0306	0.0226	0.0422	0.0277
	2.5	0.3079	0.309	0.3039	0.3024	0.3016	0.302	0.294	0.2962	0.2675	0.2227	0.2042	0.224	0.1089	0.0713	0.1634	0.0409	0.085	0.1258	0.1006	0.0933	0.0393	0.0342	0.0386	0.0412	0.063	0.0659	0.0695	0.04	0.0467	0.03	0.0408	0.0327	0.0222	0.0315	0.0305	0.0242	0.0403	0.0404	0.0313	0.0255	0.0386	0.027
	2.75	0.3284	0.3289	0.3245	0.3244	0.3238	0.3229	0.3107	0.3133	0.2891	0.2452	0.2284	0.2508	0.0732	0.0872	0.0929	0.0405	0.0314	0.1065	0.104	0.0976	0.0443	0.0331	0.0454	0.0406	0.0335	0.0263	0.0241	0.0305	0.0336	0.0309	0.0395	0.0332	0.0236	0.0352	0.0298	0.0342	0.0431	0.0373	0.0303	0.0216	0.0424	0.0294
	3	0.3428	0.3419	0.3386	0.339	0.3385	0.3376	0.3257	0.3278	0.3044	0.2615	0.2468	0.2567	0.0814	0.0699	0.0707	0.1037	0.065	0.1015	0.0662	0.0693	0.0749	0.0483	0.0345	0.0541	0.0433	0.0376	0.0212	0.0409	0.0242	0.038	0.0396	0.0344	0.0224	0.0313	0.0301	0.0242	0.0389	0.0412	0.0337	0.022	0.0361	0.0321
	3.25	0.3528	0.3508	0.3467	0.3471	0.35	0.3478	0.3383	0.3401	0.3127	0.2474	0.2519	0.2371	0.09	0.0438	0.1385	0.0849	0.093	0.1136	0.05	0.0631	0.0687	0.0427	0.0282	0.0339	0.0394	0.0278	0.0253	0.0314	0.0332	0.0339	0.041	0.0335	0.0223	0.0313	0.0305	0.024	0.04	0.0371	0.0299	0.0241	0.037	0.0272
	3.5	0.3599	0.3596	0.3553	0.3579	0.3565	0.3537	0.3468	0.3499	0.3222	0.2427	0.2638	0.2679	0.0506	0.0823	0.0952	0.035	0.0977	0.1493	0.0407	0.0349	0.0908	0.0291	0.0268	0.0324	0.0328	0.0243	0.0259	0.0397	0.0254	0.0284	0.0403	0.0326	0.0233	0.0311	0.0297	0.0233	0.0387	0.037	0.0301	0.0231	0.0363	0.0269
	3.75	0.3661	0.3665	0.3614	0.3651	0.3635	0.3609	0.3597	0.3614	0.3288	0.2568	0.2579	0.2807	0.0614	0.0391	0.0761	0.0455	0.0972	0.0418	0.0339	0.0348	0.0574	0.0287	0.0273	0.0315	0.0311	0.0348	0.0272	0.0363	0.0292	0.0252	0.0403	0.0328	0.0237	0.0309	0.0294	0.0272	0.0389	0.0371	0.0294	0.0237	0.0364	0.0286
	4	0.3721	0.3715	0.3666	0.3692	0.3684	0.3653	0.3624	0.368	0.3374	0.2985	0.2654	0.2852	0.0999	0.0653	0.0767	0.0573	0.0523	0.1127	0.0307	0.0363	0.0389	0.0332	0.0285	0.032	0.0343	0.0267	0.0249	0.0349	0.0292	0.0252	0.0402	0.0321	0.0217	0.0302	0.029	0.0241	0.0385	0.0364	0.0291	0.0213	0.0356	0.0268
	4.25	0.3789	0.3777	0.3727	0.3757	0.3736	0.3744	0.3657	0.3758	0.3399	0.2775	0.2774	0.3025	0.0612	0.0741	0.0615	0.0549	0.0541	0.0898	0.0406	0.0339	0.0608	0.0292	0.0284	0.0318	0.0312	0.0228	0.0264	0.0366	0.0297	0.03	0.0408	0.0329	0.0218	0.0311	0.029	0.0233	0.0387	0.0364	0.0295	0.0213	0.0359	0.0264
	4.5	0.3831	0.3833	0.3775	0.3793	0.3785	0.3784	0.3722	0.3836	0.3454	0.3003	0.275	0.3021	0.1005	0.1014	0.0805	0.0492	0.0338	0.0896	0.0294	0.033	0.0535	0.0286	0.0289	0.0337	0.0306	0.0258	0.0254	0.03	0.0249	0.0254	0.041	0.0319	0.0218	0.0303	0.0289	0.0235	0.0386	0.0366	0.0298	0.0211	0.0356	0.0259
	4.75	0.3877	0.3879	0.3829	0.3809	0.3783	0.3794	0.3766	0.3843	0.3474	0.3045	0.2733	0.2908	0.0973	0.0847	0.0425	0.0717	0.0461	0.0592	0.0307	0.0348	0.031	0.0291	0.0276	0.0326	0.0332	0.0261	0.025	0.0303	0.025	0.0257	0.0394	0.0318	0.022	0.0301	0.0279	0.0236	0.0383	0.0364	0.0294	0.0215	0.0358	0.0261
	5	0.3922	0.392	0.3879	0.3874	0.3852	0.3852	0.3802	0.3918	0.3535	0.2824	0.2763	0.2819	0.0753	0.0814	0.0433	0.0729	0.0303	0.0328	0.0313	0.0318	0.0308	0.0286	0.0273	0.0327	0.0305	0.0274	0.025	0.03	0.0305	0.0294	0.0398	0.0317	0.0215	0.0311	0.0288	0.0237	0.0389	0.036	0.0292	0.0212	0.0361	0.0263
	5.25	0.3957	0.3963	0.3912	0.3909	0.3866	0.3895	0.3817	0.4005	0.357	0.2696	0.2788	0.3026	0.0788	0.0376	0.041	0.0762	0.0369	0.0272	0.0303	0.0322	0.0335	0.0289	0.0279	0.0328	0.0305	0.0242	0.025	0.0338	0.0323	0.0265	0.0394	0.0317	0.022	0.0301	0.0283	0.0233	0.0379	0.036	0.0291	0.0212	0.0353	0.0265
	5.5	0.401	0.4001	0.3948	0.3954	0.3936	0.3951	0.386	0.4063	0.3595	0.307	0.2863	0.304	0.0761	0.0423	0.0348	0.043	0.0295	0.0457	0.0287	0.0357	0.0345	0.0283	0.0275	0.0326	0.0322	0.0236	0.0249	0.03	0.0306	0.026	0.0394	0.0313	0.0214	0.029	0.0291	0.0233	0.038	0.0362	0.0285	0.0211	0.0356	0.0262
	5.75	0.4039	0.4048	0.3992	0.3982	0.3948	0.3968	0.3899	0.4157	0.3627	0.2978	0.2845	0.3172	0.0317	0.051	0.0456	0.0317	0.0331	0.0296	0.0284	0.0314	0.0373	0.0295	0.0271	0.0327	0.0325	0.0279	0.0253	0.0302	0.0264	0.026	0.0397	0.0316	0.0242	0.0296	0.028	0.024	0.0379	0.0365	0.0292	0.0209	0.0356	0.0262
	6	0.4069	0.4081	0.4032	0.4001	0.3955	0.399	0.3893	0.4232	0.3634	0.2931	0.2951	0.2914	0.039	0.0505	0.041	0.0341	0.0308	0.039	0.0291	0.0318	0.0341	0.0291	0.0277	0.0323	0.0299	0.0282	0.0242	0.0305	0.0268	0.0258	0.0397	0.0314	0.0213	0.0297	0.0285	0.0229	0.038	0.036	0.0286	0.021	0.0358	0.0257
	6.25	0.4115	0.4102	0.4062	0.4042	0.4023	0.4036	0.3922	0.4286	0.3669	0.2854	0.2908	0.2928	0.0473	0.0544	0.0342	0.0349	0.0305	0.031	0.0304	0.0321	0.0328	0.0287	0.0272	0.0334	0.0304	0.0262	0.0293	0.0309	0.0295	0.0266	0.0394	0.0318	0.022	0.03	0.0284	0.0225	0.0381	0.0361	0.0288	0.0224	0.0359	0.0261
	6.5	0.4134	0.4146	0.4104	0.4068	0.404	0.4059	0.3942	0.4343	0.3738	0.287	0.3118	0.293	0.0524	0.0283	0.0458	0.0325	0.0312	0.0321	0.0289	0.0318	0.0375	0.0289	0.0276	0.033	0.0315	0.0267	0.0243	0.0316	0.0272	0.0275	0.0397	0.0317	0.022	0.03	0.0281	0.0228	0.0378	0.0361	0.0285	0.0211	0.0353	0.0257
	6.75	0.4159	0.4166	0.4123	0.4081	0.4045	0.4053	0.3938	0.4415	0.3739	0.3007	0.3082	0.3053	0.0325	0.0278	0.0364	0.0333	0.031	0.0323	0.0285	0.033	0.0409	0.0288	0.0272	0.0321	0.0315	0.027	0.0247	0.031	0.0284	0.0263	0.0392	0.0315	0.0215	0.0296	0.0281	0.0224	0.0377	0.0359	0.0286	0.0208	0.0347	0.0253
	7	0.4192	0.4196	0.4154	0.4111	0.4077	0.4082	0.3958	0.4494	0.3777	0.3174	0.2976	0.3066	0.0325	0.0289	0.0345	0.0336	0.0312	0.0324	0.0292	0.0317	0.0423	0.0282	0.0267	0.0323	0.0313	0.0288	0.024	0.0303	0.0269	0.0257	0.0396	0.0311	0.0214	0.0294	0.0283	0.0226	0.0376	0.0356	0.0285	0.022	0.0352	0.0257
	7.25	0.4203	0.4227	0.4174	0.4083	0.4048	0.4052	0.3982	0.4416	0.3752	0.3254	0.2992	0.3024	0.0373	0.0295	0.034	0.0343	0.0339	0.0329	0.03	0.0316	0.0343	0.0281	0.0274	0.0333	0.03	0.0294	0.0244	0.0303	0.0268	0.0258	0.039	0.0309	0.0218	0.029	0.028	0.0223	0.0374	0.0356	0.0286	0.0207	0.0355	0.0256
	7.5	0.423	0.4232	0.4195	0.4131	0.4105	0.4105	0.401	0.4411	0.3808	0.308	0.3071	0.3106	0.0322	0.0291	0.0366	0.0362	0.0318	0.0385	0.0288	0.0315	0.0331	0.0288	0.0277	0.0333	0.0315	0.0291	0.0247	0.031	0.0269	0.0265	0.0392	0.0309	0.0217	0.0286	0.0272	0.0221	0.0377	0.0354	0.0283	0.0203	0.0351	0.025
	7.75	0.4248	0.4242	0.4216	0.4127	0.4104	0.4099	0.4023	0.4437	0.3841	0.2969	0.2979	0.2997	0.0321	0.0289	0.0374	0.0362	0.0321	0.0337	0.0292	0.0318	0.034	0.0281	0.0278	0.0327	0.0299	0.0263	0.0246	0.0297	0.0267	0.0271	0.0389	0.031	0.0219	0.0303	0.0277	0.0228	0.0368	0.0354	0.0281	0.02	0.0345	0.0257
	8	0.428	0.4268	0.4232	0.4129	0.4096	0.4079	0.4002	0.4351	0.3815	0.3092	0.2963	0.3176	0.0329	0.0305	0.0352	0.0363	0.0318	0.034	0.0289	0.032	0.0335	0.029	0.0276	0.0331	0.0303	0.025	0.0262	0.0311	0.0273	0.0249	0.0392	0.0309	0.0214	0.029	0.0279	0.0221	0.0374	0.0352	0.0284	0.0204	0.0353	0.025
	8.25	0.4294	0.4279	0.4252	0.4138	0.4125	0.4103	0.4022	0.4409	0.3825	0.292	0.3059	0.3038	0.0339	0.0296	0.0371	0.035	0.0318	0.0339	0.0287	0.032	0.0328	0.0284	0.0272	0.0326	0.0304	0.0274	0.0235	0.0302	0.0258	0.0253	0.0387	0.0304	0.021	0.0288	0.0276	0.0221	0.037	0.0353	0.0278	0.0209	0.0351	0.0248
	8.5	0.4295	0.4275	0.425	0.4139	0.4113	0.4102	0.4019	0.4408	0.3846	0.3255	0.316	0.3092	0.033	0.029	0.0343	0.0389	0.0318	0.0342	0.0307	0.0319	0.0342	0.0287	0.0272	0.0322	0.0298	0.0254	0.025	0.0296	0.0263	0.0254	0.0391	0.0307	0.021	0.0283	0.0273	0.0225	0.0369	0.0352	0.0279	0.0201	0.0344	0.0253
	8.75	0.4303	0.4292	0.4263	0.4132	0.4117	0.4097	0.4031	0.4359	0.3858	0.3331	0.2982	0.3191	0.0341	0.03	0.0368	0.0355	0.0322	0.034	0.0285	0.0314	0.0328	0.0285	0.0274	0.0335	0.0295	0.0262	0.0247	0.0295	0.0262	0.025	0.0389	0.0305	0.0211	0.0285	0.0276	0.0219	0.0366	0.0347	0.0278	0.0201	0.0352	0.0253
	9	0.4317	0.4306	0.4282	0.4153	0.4124	0.4094	0.4061	0.4294	0.3872	0.315	0.3056	0.3108	0.0347	0.0317	0.0364	0.0365	0.0327	0.034	0.0287	0.0319	0.0328	0.0288	0.0276	0.0327	0.03	0.0248	0.0241	0.0301	0.0261	0.0252	0.0384	0.0304	0.0209	0.0279	0.0274	0.0216	0.0366	0.0352	0.0278	0.0201	0.0345	0.0249
	9.25	0.4344	0.4307	0.428	0.4159	0.4134	0.411	0.4036	0.43	0.3876	0.2927	0.2987	0.3155	0.0324	0.03	0.035	0.0359	0.0323	0.0341	0.0293	0.0317	0.0401	0.0282	0.0267	0.0332	0.03	0.0251	0.025	0.0294	0.0263	0.0251	0.0384	0.0307	0.0212	0.0285	0.0274	0.0221	0.0368	0.0349	0.0273	0.0201	0.0341	0.0251
	9.5	0.4326	0.4328	0.4292	0.4141	0.4128	0.4087	0.4057	0.4318	0.387	0.3072	0.2996	0.3038	0.0337	0.0306	0.0355	0.0384	0.0334	0.0342	0.0288	0.0318	0.0329	0.0281	0.0278	0.0331	0.0298	0.0252	0.0246	0.0301	0.0276	0.0258	0.038	0.0297	0.0212	0.0282	0.0276	0.0215	0.0366	0.0342	0.0272	0.0196	0.0348	0.0245
	9.75	0.4335	0.4322	0.4295	0.4153	0.4137	0.4081	0.4074	0.429	0.388	0.293	0.3041	0.3154	0.0353	0.0307	0.0351	0.0349	0.0326	0.034	0.0285	0.0317	0.033	0.0281	0.0275	0.0326	0.0299	0.0264	0.026	0.0298	0.0257	0.025	0.0381	0.0304	0.0209	0.0283	0.0268	0.0217	0.0367	0.0347	0.028	0.0198	0.0344	0.0251
	10	0.436	0.4337	0.4318	0.4171	0.4139	0.4076	0.4087	0.4285	0.3925	0.2925	0.3036	0.3136	0.0323	0.0296	0.0359	0.0355	0.0327	0.0344	0.0289	0.0319	0.035	0.0281	0.0268	0.0328	0.0298	0.0265	0.0245	0.0301	0.0259	0.025	0.0386	0.0303	0.0206	0.0279	0.0275	0.0218	0.0367	0.0346	0.0277	0.0196	0.0343	0.0246
	BAC ampC
	Time (hr)	Ampicillin concentration (µg/ml)
		0			2			4			8			16			32			64			128			256			512			1024			2048			4096			8192
		Rep1	Rep2	Rep3	Rep1	Rep2	Rep3	Rep1	Rep2	Rep3	Rep1	Rep2	Rep3	Rep1	Rep2	Rep3	Rep1	Rep2	Rep3	Rep1	Rep2	Rep3	Rep1	Rep2	Rep3	Rep1	Rep2	Rep3	Rep1	Rep2	Rep3	Rep1	Rep2	Rep3	Rep1	Rep2	Rep3	Rep1	Rep2	Rep3	Rep1	Rep2	Rep3
	0	0.073	0.0803	0.086	0.0824	0.0754	0.0847	0.0787	0.0805	0.0782	0.0737	0.0806	0.0871	0.0729	0.0742	0.089	0.078	0.0811	0.085	0.0914	0.0854	0.0838	0.0791	0.0941	0.0748	0.0816	0.0976	0.0826	0.0768	0.0798	0.0845	0.0748	0.0798	0.0809	0.081	0.0802	0.0906	0.0766	0.0761	0.0748	0.0799	0.0742	0.084
	0.25	0.0703	0.0786	0.0828	0.0672	0.0725	0.0841	0.0758	0.0764	0.0737	0.0691	0.0776	0.0824	0.0736	0.0716	0.0855	0.0719	0.0793	0.077	0.089	0.0813	0.0796	0.0768	0.0885	0.0724	0.079	0.0908	0.0808	0.0746	0.0765	0.0833	0.0785	0.0799	0.0777	0.0762	0.0788	0.0866	0.0798	0.0749	0.0811	0.0711	0.068	0.0777
	0.5	0.0795	0.0857	0.0901	0.0731	0.0801	0.093	0.0831	0.0846	0.0805	0.0757	0.0839	0.0892	0.08	0.0788	0.0915	0.0781	0.086	0.0828	0.0958	0.0872	0.0859	0.0834	0.094	0.0791	0.0812	0.0914	0.0815	0.0725	0.075	0.0819	0.0776	0.0766	0.0739	0.0721	0.0745	0.0838	0.0735	0.0635	0.0698	0.0571	0.0598	0.0707
	0.75	0.0935	0.0988	0.1038	0.0861	0.095	0.1084	0.0944	0.0967	0.0906	0.0872	0.0957	0.1009	0.0936	0.0922	0.1045	0.0913	0.0979	0.0945	0.1069	0.0953	0.0935	0.092	0.0989	0.0828	0.0866	0.1079	0.0897	0.0775	0.0982	0.1013	0.0759	0.0802	0.0741	0.0715	0.0722	0.0938	0.0488	0.0501	0.05	0.0609	0.0328	0.0514
	1	0.1125	0.1169	0.122	0.1039	0.1137	0.1277	0.1112	0.1143	0.1066	0.1031	0.1127	0.1164	0.1104	0.11	0.1205	0.1075	0.1121	0.1085	0.1188	0.1074	0.1038	0.097	0.1156	0.1052	0.102	0.1127	0.1015	0.0985	0.1122	0.1207	0.1029	0.087	0.094	0.0697	0.0492	0.0798	0.0375	0.0264	0.0324	0.0497	0.031	0.0389
	1.25	0.1331	0.1368	0.1416	0.1226	0.1348	0.1486	0.1292	0.1335	0.124	0.1223	0.1321	0.1347	0.1302	0.1283	0.1396	0.1233	0.1267	0.1231	0.1287	0.145	0.1415	0.1085	0.1395	0.1346	0.1387	0.1591	0.1106	0.1192	0.1278	0.1224	0.1033	0.0936	0.1144	0.0765	0.067	0.0735	0.0495	0.0339	0.037	0.028	0.0293	0.0395
	1.5	0.1547	0.1591	0.1627	0.1449	0.1574	0.1707	0.1506	0.155	0.145	0.1444	0.1547	0.1565	0.152	0.15	0.16	0.1373	0.1399	0.1402	0.1446	0.1569	0.1532	0.1307	0.18	0.1191	0.1341	0.1524	0.1318	0.134	0.1034	0.1112	0.1242	0.0755	0.0903	0.0447	0.0567	0.0699	0.0302	0.0379	0.0302	0.0266	0.0264	0.0371
	1.75	0.1789	0.183	0.1872	0.17	0.1821	0.1955	0.1745	0.1797	0.1676	0.1675	0.1776	0.179	0.1754	0.1735	0.1826	0.1558	0.1591	0.1691	0.194	0.1308	0.1262	0.1736	0.1441	0.1284	0.1468	0.1865	0.1694	0.125	0.1741	0.1068	0.0616	0.0676	0.0547	0.0566	0.0684	0.0698	0.0296	0.0229	0.0302	0.0253	0.025	0.0354
	2	0.2044	0.208	0.2056	0.1944	0.2092	0.2226	0.1974	0.2054	0.1902	0.1939	0.2039	0.2017	0.2013	0.1977	0.2084	0.1921	0.1821	0.1768	0.1696	0.2101	0.1374	0.153	0.1713	0.1344	0.1739	0.1965	0.1921	0.0933	0.0885	0.0995	0.0503	0.0602	0.0544	0.034	0.0372	0.0723	0.0294	0.022	0.0318	0.0273	0.025	0.035
	2.25	0.2309	0.2333	0.2248	0.2133	0.2352	0.2493	0.2173	0.2295	0.2102	0.2173	0.2319	0.2241	0.2262	0.221	0.2332	0.2033	0.2067	0.1965	0.1815	0.2248	0.2387	0.1641	0.2295	0.2194	0.1699	0.1964	0.1518	0.0772	0.0853	0.1076	0.0433	0.066	0.0703	0.0472	0.0295	0.0706	0.0283	0.0304	0.0294	0.0245	0.0246	0.0346
	2.5	0.252	0.2542	0.2411	0.2318	0.2582	0.2735	0.2356	0.2519	0.2285	0.2386	0.2531	0.2433	0.2484	0.2406	0.2523	0.2246	0.2249	0.2385	0.2209	0.2378	0.2528	0.1846	0.177	0.1738	0.1674	0.177	0.1667	0.0682	0.0941	0.1102	0.0611	0.0853	0.0443	0.0304	0.0347	0.0386	0.0275	0.0226	0.0285	0.024	0.0244	0.0345
	2.75	0.2683	0.2697	0.2549	0.2472	0.2741	0.2915	0.2498	0.2681	0.2417	0.2545	0.2696	0.2581	0.2656	0.2589	0.2679	0.2431	0.2445	0.2501	0.2273	0.25	0.1823	0.2132	0.2616	0.1738	0.2078	0.2148	0.1766	0.057	0.0562	0.1611	0.0381	0.0416	0.0936	0.031	0.0304	0.047	0.0327	0.0223	0.0278	0.024	0.0242	0.0342
	3	0.2802	0.2805	0.2661	0.2615	0.2867	0.3052	0.2641	0.2815	0.2569	0.2696	0.2836	0.273	0.2805	0.2706	0.2811	0.2575	0.2578	0.2745	0.2543	0.2018	0.2133	0.2265	0.2336	0.2026	0.2061	0.2912	0.1805	0.0592	0.0561	0.2055	0.0564	0.093	0.1168	0.0291	0.0301	0.0631	0.0275	0.0225	0.0376	0.0244	0.0243	0.0354
	3.25	0.2893	0.2901	0.2752	0.2725	0.296	0.3142	0.2745	0.2916	0.2671	0.2802	0.2941	0.2836	0.2927	0.2815	0.2989	0.2707	0.2714	0.2815	0.2618	0.2998	0.2134	0.2404	0.2465	0.2114	0.2129	0.1953	0.2914	0.0553	0.1059	0.2161	0.0744	0.0383	0.0374	0.0287	0.0292	0.0389	0.0277	0.022	0.028	0.0247	0.0263	0.0342
	3.5	0.2973	0.2988	0.2844	0.2818	0.3043	0.3232	0.2833	0.2991	0.2764	0.2912	0.3038	0.2957	0.2991	0.2894	0.3138	0.2786	0.2767	0.2773	0.2827	0.2495	0.2292	0.2565	0.26	0.2603	0.2084	0.199	0.1871	0.0588	0.0601	0.0622	0.0614	0.0444	0.0405	0.032	0.0382	0.0385	0.027	0.0214	0.0307	0.024	0.0245	0.0334
	3.75	0.3032	0.3028	0.2928	0.2917	0.3105	0.33	0.2914	0.3073	0.2871	0.3001	0.3122	0.305	0.3085	0.2987	0.315	0.2879	0.2962	0.2844	0.33	0.2596	0.276	0.2874	0.2642	0.2907	0.2416	0.2108	0.1983	0.0745	0.0981	0.0944	0.0552	0.0537	0.0646	0.0282	0.0291	0.0597	0.0272	0.0216	0.028	0.0238	0.0243	0.0337
	4	0.3088	0.3088	0.2981	0.2996	0.3196	0.337	0.2987	0.3134	0.2937	0.3076	0.3199	0.3131	0.317	0.3053	0.3248	0.2962	0.3013	0.2997	0.3689	0.2633	0.2564	0.2838	0.2855	0.3004	0.2625	0.215	0.2741	0.0498	0.1046	0.0761	0.0409	0.0367	0.0348	0.03	0.029	0.0471	0.027	0.0216	0.0275	0.0235	0.0235	0.034
	4.25	0.3151	0.3153	0.305	0.3077	0.3236	0.3454	0.305	0.32	0.2998	0.3152	0.3284	0.321	0.3232	0.3128	0.3314	0.3043	0.3238	0.3039	0.33	0.3367	0.2781	0.2908	0.3576	0.3128	0.2256	0.3201	0.2586	0.1069	0.078	0.1306	0.0471	0.0362	0.0404	0.0283	0.0286	0.0433	0.0269	0.0217	0.027	0.0235	0.0237	0.0338
	4.5	0.3195	0.3249	0.3109	0.3129	0.3284	0.3482	0.3099	0.3251	0.3057	0.3201	0.3329	0.3264	0.3272	0.3173	0.3325	0.3252	0.3138	0.3086	0.3282	0.3359	0.3017	0.2993	0.3891	0.2991	0.2524	0.2322	0.3019	0.0795	0.0766	0.1171	0.0399	0.0319	0.0365	0.028	0.0283	0.0391	0.0272	0.0218	0.0279	0.0232	0.0238	0.0338
	4.75	0.324	0.3252	0.3148	0.3168	0.3316	0.3516	0.3159	0.3305	0.3116	0.3265	0.3384	0.3329	0.3314	0.3226	0.3346	0.3159	0.3198	0.3318	0.3363	0.3049	0.317	0.3114	0.3277	0.3229	0.2704	0.2454	0.2314	0.0926	0.1183	0.1379	0.0378	0.0321	0.0436	0.0286	0.0283	0.0383	0.0267	0.0209	0.0276	0.0229	0.0233	0.0333
	5	0.3289	0.3288	0.3215	0.3229	0.3392	0.3553	0.321	0.3362	0.3175	0.3307	0.3434	0.3376	0.3367	0.3292	0.3384	0.3228	0.3323	0.3209	0.3326	0.3109	0.3155	0.3136	0.3372	0.3068	0.292	0.2429	0.2748	0.0986	0.1031	0.1234	0.0501	0.0347	0.0331	0.0274	0.0282	0.0383	0.0259	0.0208	0.0277	0.0231	0.0236	0.0338
	5.25	0.3328	0.3319	0.3257	0.3267	0.3418	0.3591	0.3254	0.342	0.3221	0.3357	0.3482	0.3429	0.3416	0.3332	0.3401	0.3414	0.3313	0.3259	0.3719	0.3349	0.3038	0.3164	0.3497	0.335	0.259	0.2618	0.2586	0.1006	0.1168	0.1123	0.0365	0.0402	0.0348	0.0274	0.028	0.0379	0.0267	0.0206	0.0272	0.023	0.023	0.0334
	5.5	0.3362	0.3376	0.3306	0.3313	0.3469	0.365	0.3309	0.3449	0.3255	0.3398	0.3533	0.3459	0.3457	0.3393	0.3549	0.3333	0.3535	0.3504	0.3486	0.3578	0.3895	0.3348	0.362	0.3064	0.2773	0.2527	0.2474	0.1022	0.1097	0.1089	0.0354	0.0346	0.0342	0.0271	0.0277	0.0386	0.0259	0.0208	0.0272	0.0229	0.0234	0.0332
	5.75	0.338	0.3374	0.3333	0.3338	0.3519	0.3674	0.3345	0.348	0.3321	0.3426	0.3562	0.3501	0.3492	0.3434	0.3596	0.3376	0.3407	0.3384	0.3433	0.3142	0.3644	0.3417	0.3367	0.3263	0.26	0.2844	0.3089	0.1139	0.1206	0.0989	0.0417	0.0302	0.0319	0.027	0.0274	0.0382	0.026	0.0202	0.0272	0.0227	0.0226	0.0331
	6	0.3399	0.3407	0.3361	0.3363	0.3526	0.3757	0.338	0.3507	0.3359	0.3468	0.3598	0.3556	0.3519	0.3469	0.3618	0.3545	0.3516	0.3423	0.3959	0.3552	0.3136	0.3384	0.4248	0.4147	0.2443	0.279	0.3394	0.1036	0.1107	0.12	0.036	0.0294	0.0321	0.0264	0.0276	0.0387	0.026	0.0201	0.0271	0.0225	0.0228	0.0331
	6.25	0.3444	0.3456	0.3398	0.3393	0.3545	0.3697	0.3423	0.3507	0.3386	0.3488	0.3608	0.3565	0.3586	0.3502	0.3561	0.342	0.3485	0.3436	0.3487	0.3265	0.3321	0.3596	0.4156	0.3278	0.2548	0.3349	0.2385	0.1086	0.124	0.1305	0.0356	0.0311	0.0344	0.0267	0.0282	0.0378	0.0259	0.0202	0.0265	0.0226	0.0226	0.0329
	6.5	0.3468	0.3478	0.3421	0.3416	0.3573	0.3795	0.3449	0.3534	0.344	0.3523	0.3642	0.36	0.3616	0.3537	0.3582	0.3465	0.3504	0.3482	0.3586	0.3246	0.3175	0.3555	0.429	0.3701	0.258	0.2698	0.244	0.106	0.1194	0.1297	0.0387	0.0293	0.0321	0.0268	0.0278	0.0379	0.0259	0.0198	0.0267	0.0223	0.0225	0.0326
	6.75	0.3511	0.35	0.345	0.3444	0.3606	0.3763	0.346	0.3528	0.3454	0.354	0.3662	0.3643	0.3622	0.3549	0.3615	0.361	0.354	0.35	0.353	0.3767	0.3593	0.3405	0.3881	0.3407	0.2672	0.2749	0.2435	0.1139	0.123	0.1318	0.0361	0.0292	0.0308	0.0268	0.0275	0.0383	0.0256	0.0199	0.0267	0.0225	0.0225	0.0327
	7	0.3512	0.3516	0.3469	0.3445	0.3652	0.3783	0.3508	0.355	0.348	0.355	0.368	0.3644	0.37	0.3577	0.3858	0.3477	0.3563	0.3596	0.3389	0.3448	0.3946	0.3312	0.4236	0.3822	0.298	0.3322	0.249	0.1188	0.1258	0.1234	0.0357	0.0291	0.031	0.0263	0.0292	0.0379	0.0256	0.0198	0.0265	0.0221	0.0226	0.0329
	7.25	0.3524	0.3587	0.3482	0.3431	0.3668	0.3764	0.3515	0.3573	0.3494	0.3557	0.3673	0.3665	0.3674	0.3575	0.3655	0.3509	0.358	0.3564	0.3888	0.3254	0.3232	0.3377	0.3389	0.3688	0.2576	0.2771	0.2524	0.1188	0.1344	0.1228	0.0358	0.0288	0.0317	0.0262	0.0276	0.038	0.0254	0.0198	0.0272	0.022	0.0224	0.0333
	7.5	0.3544	0.3608	0.3495	0.3571	0.3667	0.3789	0.3509	0.3584	0.3492	0.3608	0.3686	0.3658	0.3725	0.3612	0.3682	0.3581	0.358	0.3693	0.3418	0.3884	0.3689	0.3822	0.3808	0.3324	0.2776	0.2715	0.2412	0.1153	0.1261	0.1336	0.0352	0.0294	0.0307	0.0264	0.0277	0.0382	0.0253	0.02	0.0262	0.0218	0.0225	0.0322
	7.75	0.356	0.3577	0.3534	0.3538	0.3705	0.3841	0.3523	0.3596	0.3504	0.3622	0.3739	0.3676	0.3773	0.3632	0.3758	0.3485	0.357	0.3613	0.3506	0.3793	0.3458	0.3327	0.3778	0.3346	0.2525	0.2627	0.2453	0.123	0.1308	0.1575	0.0353	0.0285	0.0309	0.0261	0.0273	0.0376	0.0256	0.019	0.0259	0.0218	0.0223	0.0322
	8	0.359	0.3606	0.3543	0.355	0.3763	0.3835	0.3531	0.3612	0.3524	0.3641	0.3749	0.3676	0.3728	0.3684	0.3722	0.3556	0.3744	0.3628	0.3509	0.3244	0.3616	0.3318	0.3907	0.3398	0.2554	0.2571	0.2546	0.1233	0.1372	0.1401	0.0356	0.0285	0.0322	0.0261	0.0279	0.0374	0.025	0.0195	0.0263	0.0216	0.0219	0.0323
	8.25	0.362	0.3652	0.3585	0.3585	0.3766	0.3845	0.3563	0.3673	0.355	0.3651	0.3778	0.369	0.3742	0.3673	0.3817	0.3529	0.3718	0.3665	0.3437	0.326	0.3175	0.3334	0.4028	0.4102	0.2442	0.2788	0.2824	0.1274	0.1286	0.145	0.0357	0.0285	0.0302	0.0261	0.0271	0.0378	0.0253	0.0192	0.0263	0.0215	0.0217	0.0322
	8.5	0.3625	0.3641	0.3603	0.3606	0.3781	0.394	0.3579	0.3694	0.357	0.3658	0.3813	0.3725	0.3787	0.3735	0.3796	0.3555	0.3704	0.3615	0.3458	0.3593	0.3194	0.3289	0.342	0.3359	0.2265	0.2687	0.2397	0.1297	0.1385	0.1518	0.0349	0.028	0.0306	0.0258	0.0282	0.0376	0.025	0.0189	0.0258	0.0218	0.0225	0.0324
	8.75	0.3643	0.365	0.3629	0.361	0.3763	0.3922	0.3583	0.3754	0.3605	0.3706	0.3836	0.3748	0.381	0.3757	0.3951	0.3586	0.3721	0.3643	0.342	0.3238	0.3461	0.3271	0.4262	0.3543	0.2348	0.3385	0.23	0.1223	0.1326	0.133	0.0352	0.028	0.0306	0.0256	0.027	0.037	0.0247	0.019	0.0264	0.0213	0.0219	0.0321
	9	0.3658	0.3692	0.3646	0.3645	0.383	0.3927	0.3621	0.3773	0.3607	0.3757	0.3849	0.376	0.3836	0.3777	0.3851	0.366	0.3774	0.3648	0.392	0.3248	0.3329	0.3803	0.3605	0.3399	0.2727	0.2427	0.2253	0.1236	0.1385	0.135	0.035	0.0279	0.031	0.0256	0.0267	0.0372	0.025	0.019	0.0253	0.0217	0.0216	0.0318
	9.25	0.3675	0.3731	0.3667	0.3672	0.3812	0.394	0.3632	0.3782	0.3617	0.3763	0.3852	0.3753	0.3816	0.3787	0.3873	0.3783	0.3767	0.3627	0.3512	0.4151	0.3478	0.3261	0.3487	0.3895	0.2365	0.2194	0.3119	0.1229	0.135	0.14	0.0354	0.0282	0.0302	0.0256	0.0267	0.0373	0.0248	0.0188	0.0251	0.0218	0.0216	0.0317
	9.5	0.3675	0.3697	0.3661	0.3674	0.3852	0.3983	0.3702	0.379	0.3653	0.3782	0.3875	0.3781	0.3821	0.3798	0.3847	0.3761	0.3768	0.3711	0.3464	0.3345	0.3129	0.3216	0.3282	0.3759	0.2585	0.2871	0.2251	0.1272	0.1322	0.1429	0.0333	0.0279	0.0299	0.0251	0.0271	0.0369	0.0242	0.0188	0.0258	0.0208	0.0218	0.032
	9.75	0.3706	0.3713	0.3658	0.3686	0.3809	0.3941	0.3714	0.3806	0.3674	0.3767	0.3881	0.3792	0.3834	0.3843	0.389	0.3745	0.3801	0.3753	0.3972	0.3231	0.3155	0.3269	0.3325	0.4248	0.2436	0.2391	0.2411	0.1257	0.1332	0.1356	0.035	0.0278	0.03	0.0256	0.0266	0.0365	0.0246	0.0187	0.0258	0.0214	0.0214	0.0316
	10	0.3705	0.3741	0.368	0.3662	0.3818	0.4028	0.3713	0.3804	0.3677	0.3775	0.3896	0.3835	0.3827	0.3824	0.3875	0.3731	0.379	0.3757	0.3292	0.3206	0.3462	0.332	0.3261	0.392	0.259	0.2539	0.2308	0.1252	0.136	0.1383	0.0352	0.0276	0.0301	0.0256	0.0266	0.037	0.0247	0.0191	0.0258	0.0212	0.0215	0.0317
	BAC AmpC iM
	Time (hr)	Ampicillin concentration (µg/ml)
		0			2			4			8			16			32			64			128			256			512			1024			2048			4096			8192
		Rep1	Rep2	Rep3	Rep1	Rep2	Rep3	Rep1	Rep2	Rep3	Rep1	Rep2	Rep3	Rep1	Rep2	Rep3	Rep1	Rep2	Rep3	Rep1	Rep2	Rep3	Rep1	Rep2	Rep3	Rep1	Rep2	Rep3	Rep1	Rep2	Rep3	Rep1	Rep2	Rep3	Rep1	Rep2	Rep3	Rep1	Rep2	Rep3	Rep1	Rep2	Rep3
	0	0.0804	0.0736	0.0757	0.0877	0.0789	0.0852	0.0781	0.0751	0.0917	0.0862	0.0767	0.0744	0.0654	0.0743	0.0768	0.0741	0.082	0.0828	0.0781	0.0798	0.0725	0.0781	0.0856	0.0723	0.072	0.0804	0.0744	0.0704	0.0744	0.0762	0.0707	0.0788	0.073	0.0732	0.0773	0.0756	0.0712	0.0732	0.0785	0.0697	0.0731	0.0784
	0.25	0.0792	0.0693	0.0707	0.075	0.0672	0.0718	0.0728	0.0713	0.0892	0.0763	0.0726	0.0684	0.0619	0.0684	0.0704	0.069	0.0747	0.0765	0.0701	0.0731	0.0656	0.0837	0.0802	0.0689	0.0658	0.0739	0.0691	0.0673	0.0734	0.0776	0.066	0.0762	0.0704	0.071	0.0759	0.0745	0.071	0.0738	0.0793	0.0659	0.0727	0.0749
	0.5	0.0864	0.077	0.0779	0.0811	0.074	0.0785	0.0798	0.0779	0.0928	0.0815	0.0786	0.0746	0.0681	0.0745	0.0764	0.0751	0.0805	0.0825	0.0756	0.079	0.0729	0.0963	0.0886	0.0759	0.0726	0.081	0.0763	0.0712	0.0779	0.0818	0.0725	0.082	0.0775	0.0705	0.0763	0.0736	0.0687	0.0742	0.072	0.0602	0.0662	0.0679
	0.75	0.1015	0.0912	0.0933	0.0949	0.0881	0.0922	0.0932	0.0908	0.1045	0.0951	0.0924	0.0877	0.0822	0.0882	0.0902	0.0897	0.095	0.097	0.089	0.093	0.0866	0.1006	0.108	0.0916	0.0795	0.0862	0.0844	0.074	0.0784	0.0829	0.0765	0.0852	0.0823	0.0739	0.0821	0.0754	0.0673	0.0715	0.0753	0.0618	0.0536	0.0697
	1	0.1202	0.1104	0.1113	0.1123	0.1057	0.1096	0.1114	0.1086	0.1219	0.114	0.1101	0.1052	0.1004	0.1062	0.1076	0.1089	0.1134	0.1166	0.1063	0.1106	0.1036	0.1314	0.1254	0.1104	0.0908	0.0965	0.0987	0.0835	0.0993	0.0991	0.0875	0.0939	0.0901	0.0818	0.0846	0.0848	0.0724	0.0748	0.0745	0.0542	0.0448	0.0474
	1.25	0.1399	0.1285	0.1291	0.1318	0.1239	0.1287	0.1294	0.1259	0.1394	0.1325	0.1293	0.1231	0.1183	0.1232	0.1252	0.1276	0.1329	0.1353	0.1239	0.128	0.122	0.1414	0.1351	0.1289	0.1032	0.1419	0.129	0.095	0.1047	0.1162	0.1155	0.1031	0.1323	0.0879	0.0905	0.0915	0.072	0.0809	0.0783	0.0332	0.0471	0.0424
	1.5	0.1573	0.1473	0.1482	0.151	0.1443	0.1511	0.1474	0.1462	0.1584	0.1507	0.1486	0.145	0.1371	0.1431	0.1444	0.1471	0.1519	0.1554	0.14	0.1443	0.1393	0.164	0.1536	0.1464	0.1403	0.1664	0.1342	0.1102	0.1144	0.115	0.1086	0.1353	0.1525	0.1115	0.1087	0.1019	0.0662	0.0609	0.0892	0.0305	0.0362	0.0467
	1.75	0.1781	0.1691	0.1688	0.1719	0.165	0.1688	0.1689	0.1651	0.1768	0.1725	0.168	0.1636	0.1575	0.1623	0.1641	0.1684	0.1723	0.1748	0.1589	0.1616	0.1588	0.1562	0.1664	0.165	0.1782	0.1374	0.1204	0.1163	0.1454	0.1588	0.1517	0.1802	0.1753	0.0967	0.1078	0.1076	0.0589	0.0983	0.0941	0.0309	0.0361	0.0378
	2	0.1981	0.1879	0.1887	0.1934	0.1864	0.1929	0.1895	0.1868	0.1984	0.1942	0.1903	0.185	0.179	0.1847	0.1861	0.1919	0.1948	0.1974	0.1814	0.1794	0.1814	0.1751	0.1873	0.1855	0.1202	0.1939	0.1935	0.128	0.1731	0.1442	0.1493	0.1734	0.117	0.1209	0.129	0.1172	0.0709	0.0401	0.0608	0.0279	0.0332	0.0372
	2.25	0.2188	0.2101	0.21	0.2147	0.2061	0.2095	0.2112	0.2077	0.2185	0.22	0.2141	0.2096	0.2012	0.2074	0.2084	0.2149	0.2187	0.2213	0.2032	0.1985	0.2022	0.2169	0.2094	0.2069	0.1934	0.1332	0.1362	0.1515	0.1871	0.1837	0.1886	0.1366	0.1988	0.1157	0.1423	0.145	0.0347	0.0818	0.0376	0.0264	0.0337	0.0365
	2.5	0.2343	0.2252	0.2254	0.2301	0.2217	0.2253	0.2302	0.2257	0.2323	0.2417	0.2326	0.2266	0.2221	0.2258	0.2264	0.2356	0.2375	0.2392	0.2221	0.2144	0.2224	0.2222	0.2191	0.2263	0.1345	0.2397	0.1858	0.1798	0.1728	0.202	0.1929	0.1686	0.2016	0.1074	0.1753	0.1225	0.0439	0.0321	0.0826	0.0266	0.034	0.0354
	2.75	0.2459	0.2378	0.2369	0.2395	0.2324	0.2352	0.2428	0.2364	0.2431	0.2587	0.2456	0.2403	0.2358	0.2398	0.239	0.2483	0.2488	0.2513	0.2386	0.2281	0.2365	0.2369	0.2287	0.2391	0.1793	0.1355	0.149	0.1713	0.203	0.2043	0.2153	0.1914	0.1686	0.1095	0.1147	0.1307	0.0335	0.0569	0.0467	0.0296	0.032	0.0347
	3	0.2541	0.2462	0.2467	0.2501	0.2427	0.2479	0.2543	0.2476	0.2543	0.2753	0.2574	0.2524	0.2487	0.2507	0.2497	0.261	0.2617	0.2637	0.2494	0.2369	0.2484	0.2372	0.2453	0.2516	0.2575	0.1474	0.2155	0.1895	0.2351	0.2283	0.197	0.2018	0.1721	0.1999	0.1132	0.1308	0.0536	0.0668	0.0607	0.0251	0.0315	0.0356
	3.25	0.2633	0.2541	0.2544	0.2579	0.2516	0.2556	0.2648	0.2559	0.2608	0.2865	0.2653	0.2604	0.2581	0.2599	0.2602	0.2712	0.2713	0.2702	0.2619	0.2455	0.2565	0.2438	0.2658	0.2634	0.1773	0.1814	0.1661	0.1942	0.2412	0.243	0.2384	0.2702	0.1932	0.1426	0.1144	0.1194	0.067	0.0316	0.061	0.0264	0.0315	0.0349
	3.5	0.2717	0.262	0.2606	0.2658	0.2576	0.2628	0.2713	0.2622	0.2703	0.2992	0.2745	0.2708	0.265	0.2663	0.2654	0.2775	0.2795	0.2781	0.271	0.2496	0.2657	0.276	0.2689	0.2722	0.3054	0.1667	0.1717	0.2148	0.2588	0.2109	0.2536	0.193	0.2532	0.1707	0.1106	0.1157	0.0332	0.0442	0.0311	0.0256	0.0316	0.0346
	3.75	0.2769	0.2655	0.2647	0.2707	0.2633	0.2685	0.2779	0.2685	0.2739	0.3118	0.2812	0.2743	0.271	0.2733	0.2729	0.2848	0.2853	0.2859	0.2768	0.2546	0.2707	0.2636	0.2716	0.2803	0.2622	0.2691	0.1748	0.2166	0.2574	0.2232	0.234	0.1997	0.2255	0.1165	0.1185	0.1146	0.0283	0.0394	0.0676	0.0253	0.0315	0.0344
	4	0.2814	0.2701	0.2692	0.276	0.2686	0.2718	0.2835	0.2711	0.278	0.3216	0.2855	0.2813	0.2756	0.2805	0.2781	0.2913	0.2922	0.2914	0.283	0.2578	0.2781	0.2824	0.2898	0.2868	0.1866	0.1672	0.1738	0.2306	0.2482	0.2385	0.2641	0.2881	0.2976	0.115	0.1214	0.1452	0.0296	0.0308	0.0355	0.0254	0.0324	0.0338
	4.25	0.2844	0.2748	0.2745	0.2821	0.2745	0.277	0.2858	0.2762	0.2824	0.3283	0.2905	0.2851	0.2819	0.2846	0.2829	0.2978	0.2979	0.2975	0.2869	0.2602	0.2849	0.2739	0.2944	0.2917	0.3091	0.2382	0.234	0.2452	0.2682	0.2354	0.2262	0.212	0.2349	0.1372	0.152	0.118	0.0285	0.0393	0.041	0.0252	0.031	0.0337
	4.5	0.2892	0.2774	0.2865	0.2863	0.2794	0.2812	0.2907	0.2793	0.2847	0.3336	0.2945	0.2889	0.2846	0.29	0.2866	0.3006	0.3011	0.3001	0.2884	0.2633	0.288	0.2841	0.2873	0.295	0.3019	0.1767	0.2238	0.2489	0.2666	0.2511	0.2603	0.2741	0.2705	0.2432	0.1678	0.1292	0.0286	0.0338	0.0486	0.0247	0.0313	0.0334
	4.75	0.2904	0.2804	0.279	0.2886	0.2807	0.2848	0.2926	0.282	0.2894	0.3418	0.2995	0.2978	0.2919	0.2919	0.2901	0.3031	0.3044	0.3035	0.2967	0.2643	0.2911	0.296	0.307	0.3001	0.1992	0.2068	0.1948	0.25	0.2711	0.256	0.3195	0.2466	0.2937	0.2228	0.1513	0.1382	0.0286	0.0321	0.0339	0.0248	0.0303	0.0336
	5	0.2967	0.2853	0.2955	0.2942	0.287	0.2893	0.295	0.2852	0.2906	0.3457	0.3024	0.3012	0.2968	0.297	0.2937	0.3066	0.3082	0.3087	0.297	0.2672	0.296	0.2949	0.2985	0.3034	0.2057	0.3054	0.243	0.2498	0.2563	0.2566	0.2371	0.2842	0.2235	0.1361	0.125	0.1858	0.0286	0.0343	0.0345	0.0245	0.0306	0.0337
	5.25	0.3	0.2886	0.2991	0.2988	0.2893	0.2943	0.3	0.2896	0.2937	0.3503	0.3075	0.3018	0.299	0.3006	0.2973	0.3106	0.3126	0.3115	0.3018	0.2681	0.3003	0.2953	0.312	0.3076	0.2239	0.24	0.2975	0.267	0.2744	0.263	0.2887	0.2178	0.2874	0.1521	0.1695	0.2102	0.0285	0.0337	0.0326	0.0246	0.0303	0.0331
	5.5	0.3032	0.2909	0.3049	0.3037	0.2946	0.2992	0.3032	0.2954	0.2981	0.3544	0.3094	0.3058	0.3034	0.3022	0.3014	0.3129	0.317	0.316	0.3034	0.2691	0.3031	0.3185	0.3101	0.3123	0.2578	0.2871	0.2568	0.2582	0.2948	0.269	0.2513	0.3322	0.2688	0.1873	0.1541	0.1664	0.0283	0.0334	0.034	0.0244	0.0305	0.0328
	5.75	0.3062	0.2946	0.2953	0.3037	0.2998	0.3043	0.3059	0.2975	0.301	0.3571	0.3141	0.3097	0.3061	0.3059	0.3031	0.3159	0.3185	0.3203	0.307	0.2713	0.3075	0.3203	0.3088	0.3119	0.3228	0.2929	0.1875	0.2636	0.2878	0.265	0.2778	0.2241	0.2771	0.1842	0.1662	0.1854	0.0281	0.0309	0.0338	0.0239	0.0301	0.0328
	6	0.3079	0.2962	0.2976	0.3095	0.3014	0.3047	0.3105	0.3021	0.305	0.3597	0.3172	0.314	0.3072	0.3096	0.3063	0.3186	0.3224	0.3232	0.3096	0.2727	0.3101	0.3082	0.3135	0.3171	0.2671	0.2211	0.1925	0.2685	0.2963	0.2702	0.283	0.3286	0.248	0.1869	0.1718	0.184	0.0279	0.031	0.0319	0.0237	0.0302	0.0326
	6.25	0.3102	0.299	0.3029	0.3132	0.3043	0.3086	0.3118	0.3058	0.3071	0.363	0.3184	0.3131	0.3067	0.3126	0.3105	0.3197	0.3219	0.3212	0.3144	0.2737	0.3102	0.303	0.3162	0.3203	0.2256	0.2724	0.3516	0.2735	0.3263	0.2758	0.3322	0.205	0.2159	0.1967	0.1709	0.1861	0.0278	0.0305	0.0329	0.0241	0.03	0.0327
	6.5	0.3124	0.3022	0.3024	0.3148	0.3075	0.3127	0.3147	0.307	0.3107	0.3644	0.3226	0.3182	0.311	0.3162	0.3121	0.3235	0.3269	0.3266	0.3151	0.2755	0.3146	0.3092	0.3323	0.3232	0.3648	0.298	0.1958	0.2692	0.3265	0.2884	0.3217	0.2209	0.2218	0.1888	0.1797	0.1953	0.0277	0.0305	0.0327	0.0234	0.0296	0.0322
	6.75	0.315	0.3047	0.3024	0.3163	0.3115	0.315	0.3169	0.3108	0.3117	0.3647	0.3248	0.3189	0.315	0.3179	0.3153	0.3243	0.3313	0.3281	0.3183	0.2779	0.3173	0.3093	0.3272	0.3222	0.3459	0.2354	0.2859	0.2881	0.3261	0.2905	0.2167	0.2288	0.1704	0.1924	0.1851	0.197	0.0276	0.0313	0.0326	0.0239	0.03	0.0318
	7	0.3176	0.3076	0.3065	0.3191	0.3153	0.3189	0.3187	0.3168	0.3144	0.3665	0.3277	0.321	0.3155	0.3193	0.3181	0.3256	0.3303	0.3289	0.3174	0.2796	0.3196	0.3104	0.3361	0.3235	0.3262	0.1974	0.207	0.2918	0.3254	0.2735	0.2019	0.2347	0.1788	0.201	0.186	0.226	0.0276	0.031	0.0324	0.0233	0.0301	0.0321
	7.25	0.3199	0.3089	0.3161	0.3225	0.3154	0.3177	0.3202	0.317	0.3194	0.3678	0.3292	0.3254	0.3207	0.3216	0.32	0.3291	0.3352	0.3309	0.3223	0.2806	0.3194	0.3193	0.3319	0.3262	0.4019	0.2588	0.2071	0.2967	0.3291	0.2802	0.1934	0.1948	0.1823	0.1998	0.1967	0.2085	0.0275	0.0302	0.0349	0.0234	0.0299	0.0326
	7.5	0.3223	0.3134	0.3094	0.3252	0.318	0.3216	0.3211	0.321	0.3205	0.3699	0.3314	0.3272	0.3193	0.325	0.3234	0.3313	0.339	0.3326	0.3246	0.2826	0.3226	0.3542	0.3334	0.3284	0.2677	0.2394	0.2136	0.2869	0.3193	0.3102	0.2258	0.1726	0.1753	0.2112	0.2513	0.2177	0.0278	0.0307	0.0312	0.0234	0.0296	0.0316
	7.75	0.323	0.3129	0.3119	0.326	0.3199	0.3202	0.3272	0.3213	0.3234	0.3741	0.335	0.3285	0.3255	0.3258	0.3271	0.3314	0.3372	0.3365	0.3245	0.2836	0.3235	0.3215	0.3445	0.3292	0.3983	0.2458	0.26	0.2903	0.312	0.3095	0.2097	0.242	0.165	0.2088	0.2252	0.2276	0.0273	0.0302	0.0325	0.023	0.029	0.0307
	8	0.3258	0.3174	0.3156	0.3294	0.3232	0.325	0.3282	0.3233	0.3265	0.3747	0.3344	0.3314	0.3262	0.3289	0.3262	0.3365	0.3422	0.3388	0.3281	0.2832	0.3263	0.3402	0.3362	0.3329	0.4245	0.23	0.2198	0.2869	0.3089	0.3052	0.2733	0.2445	0.2162	0.217	0.2175	0.2204	0.0271	0.0296	0.0313	0.023	0.0296	0.0314
	8.25	0.3283	0.3175	0.3175	0.3307	0.3248	0.3282	0.3276	0.3261	0.3268	0.3775	0.3391	0.3361	0.3256	0.3301	0.3296	0.3357	0.3434	0.3403	0.328	0.2848	0.326	0.3422	0.3368	0.3308	0.4101	0.2821	0.2485	0.2908	0.3297	0.292	0.203	0.1962	0.1783	0.2183	0.2188	0.2209	0.0266	0.0306	0.0317	0.0226	0.0296	0.0313
	8.5	0.3304	0.32	0.3227	0.3326	0.3307	0.3316	0.3301	0.3274	0.3325	0.3801	0.3403	0.3363	0.3284	0.3314	0.3314	0.339	0.3458	0.3405	0.3296	0.2871	0.3301	0.3306	0.3452	0.3309	0.3611	0.2576	0.2172	0.2936	0.3184	0.3169	0.1914	0.2505	0.1918	0.2229	0.227	0.2246	0.0267	0.0304	0.0319	0.0229	0.0292	0.0309
	8.75	0.3348	0.3354	0.3309	0.3372	0.332	0.3308	0.332	0.3338	0.3379	0.3821	0.3445	0.3411	0.3326	0.3358	0.3332	0.3405	0.3456	0.3425	0.3341	0.2884	0.3301	0.3333	0.3517	0.3357	0.4543	0.2688	0.2219	0.295	0.285	0.3006	0.2174	0.2506	0.2415	0.2246	0.2318	0.2268	0.0263	0.029	0.0315	0.0223	0.0288	0.0311
	9	0.3503	0.3416	0.351	0.3466	0.3514	0.3438	0.3356	0.3458	0.3491	0.3819	0.361	0.3531	0.3351	0.3516	0.3478	0.3429	0.3536	0.3462	0.3344	0.2899	0.3339	0.3559	0.3469	0.3381	0.3696	0.2633	0.2247	0.2913	0.318	0.306	0.2485	0.2183	0.2574	0.2263	0.2351	0.2262	0.027	0.0293	0.0314	0.0228	0.0289	0.0307
	9.25	0.3554	0.3444	0.345	0.3611	0.3572	0.3572	0.3509	0.3529	0.3606	0.3847	0.3705	0.3648	0.3485	0.3586	0.3576	0.3525	0.3672	0.3533	0.338	0.2897	0.3498	0.3451	0.3646	0.3423	0.472	0.2543	0.2288	0.3006	0.3043	0.2991	0.2087	0.2158	0.2723	0.2268	0.2283	0.2288	0.0262	0.029	0.0313	0.0229	0.029	0.0313
	9.5	0.3593	0.346	0.3525	0.3652	0.3596	0.3602	0.3569	0.3597	0.3644	0.3834	0.3725	0.3662	0.3553	0.3593	0.3623	0.3672	0.3759	0.3688	0.3543	0.2941	0.3564	0.3403	0.3714	0.3578	0.3979	0.2489	0.2474	0.2959	0.3239	0.313	0.215	0.2199	0.223	0.2283	0.2261	0.2301	0.0263	0.0298	0.0306	0.0225	0.0293	0.0309
	9.75	0.3575	0.3501	0.3483	0.367	0.3621	0.3671	0.3603	0.3596	0.3676	0.3835	0.3742	0.3686	0.3578	0.3611	0.3636	0.372	0.3784	0.375	0.3611	0.3061	0.359	0.3561	0.3832	0.3635	0.45	0.271	0.2335	0.2964	0.3205	0.3085	0.2248	0.225	0.2307	0.2293	0.2269	0.229	0.0266	0.0291	0.0309	0.0227	0.0288	0.0312
	10	0.3584	0.3493	0.3506	0.3668	0.3671	0.3663	0.3659	0.3632	0.3676	0.3821	0.3734	0.3742	0.3593	0.3639	0.3668	0.3748	0.3794	0.3788	0.3615	0.3093	0.3618	0.3642	0.3758	0.3657	0.5098	0.2886	0.2339	0.2882	0.306	0.3065	0.2204	0.2341	0.2222	0.2302	0.2294	0.2291	0.0263	0.0297	0.031	0.022	0.0291	0.0303

## Sheet: Fig3D,E
Figure 3D,E
	Time (hr)	OD (A600)
		P. putida			empty plasmid			pPathway			pOperon			pAcoR_iM
		Rep1	Rep2	Rep3	Rep1	Rep2	Rep3	Rep1	Rep2	Rep3	Rep1	Rep2	Rep3	Rep1	Rep2	Rep3
	0	0.07	0.05	0.05	0.0177066	0.028603	0.0208847	0.026787	0.0240629	0.0299651	0.0172526	0.026787	0.0208847	0.0222468	0.0231548	0.0231548
	3	0.06	0.06	0.08	1.03198	0.94617	0.926647	1.04151	1.03652	1.02063	1.03879	0.95979	0.903492	1.0179	1.14685	1.04106
	6	0.45	0.49	0.49	1.56272	1.59042	1.5205	1.43696	1.43106	1.45648	1.48554	1.43242	1.43787	1.43015	1.52413	1.44196
	12	0.88	0.98	0.94	2.34	2.48619	2.46077	2.15794	2.20016	2.30005	2.19108	2.23603	2.4081	2.09438	2.35952	2.2719
	24	1.65	1.96	1.75	2.3686	2.43126	2.59062	2.56156	2.31548	2.1475	2.63829	2.61604	2.2778	2.37995	2.40492	2.12752
	48	2.88	2.28	2.99	2.41835	2.47101	2.46556	2.37113	2.08601	2.14094	2.67973	2.8197	2.46783	2.48814	2.52141	2.40927
	72	2.4	3.42	3.84	2.93	2.87	2.81	2.81	2.66	2.81	3.13	3.37	3.88	3.36	3.34	3.2
	96	4.06	2.59	3.84	3.16	2.96	2.87	2.76	2.84	2.92	3.18	3.36	3.68	3.13	3.37	3.25
	Time (hr)	2,3-butanediol (g/l)
		P. putida			empty plasmid			pPathway			pOperon			pAcoR_iM
		Rep1	Rep2	Rep3	Rep1	Rep2	Rep3	Rep1	Rep2	Rep3	Rep1	Rep2	Rep3	Rep1	Rep2	Rep3
	0	2.17852	2.16754	2.13849	2.05707	2.05489	2.05766	2.06388	2.06803	2.06758	2.05333	2.05555	2.05621	2.05898	2.06035	2.06232
	3	2.1898	2.16319	2.22626	2.29037	2.13496	2.12913	2.20669	2.09209	2.07336	2.4003	2.08401	2.06334	2.1955	2.0786	2.03961
	6	2.2521	2.22076	2.26693	1.99454	2.04736	1.99068	1.95307	1.91998	1.92211	1.9207	1.92339	1.92641	1.79491	1.83214	1.86047
	12	2.15813	2.13039	2.17796	1.76595	1.75717	1.73465	1.57534	1.59455	1.5562	1.66844	1.61843	1.5972	1.33822	1.27516	1.2795
	24	1.88769	1.88825	1.92334	1.46822	1.46982	1.50134	1.06497	1.0842	1.07658	1.1691	0.998499	1.05083	0.727582	0.732532	0.742117
	48	1.35811	1.66338	1.3576	1.26073	1.22569	1.20873	0.748327	0.747587	0.667001	0.618276	0.365197	0.264715	0.304345	0.281586	0.324519
	72	1.32862	0.990202	1.02269	1.22976	1.20696	1.18969	0.687241	0.709641	0.619953	0.549479	0.166818	0.175737	0.0829513	0.0743472	0.0516615
	96	0.425035	1.0082	0.558043	1.2442	1.22742	1.20775	0.668341	-	0.619499	0.550724	0.152905	0.0361301	0.0539755	0.0531334	0.0161978
	Time (hr)	acetoin (g/l)
		P. putida			empty plasmid			pPathway			pOperon			pAcoR_iM
		Rep1	Rep2	Rep3	Rep1	Rep2	Rep3	Rep1	Rep2	Rep3	Rep1	Rep2	Rep3	Rep1	Rep2	Rep3
	0	ND	ND	ND	ND	ND	ND	ND	ND	ND	ND	ND	ND	ND	ND	ND
	3	ND	ND	ND	ND	ND	ND	ND	ND	ND	ND	ND	ND	ND	ND	ND
	6	0.0610634	0.0577426	0.0612719	0.0686867	0.126549	0.125852	0.106224	0.100868	0.156121	0.0131973	0.0958811	0.108107	0.0842951	0.128089	0.148533
	12	0.0786351	0.0717827	0.0613273	0.349544	0.390226	0.409988	0.486012	0.508881	0.519851	0.198192	0.295058	0.331862	0.31617	0.311686	0.274576
	24	ND	ND	ND	0.627388	0.661382	0.684835	0.948724	0.917316	0.974416	0.271366	0.360905	0.396971	0.387433	0.432737	0.501482
	48	ND	ND	ND	0.802289	0.782332	0.794375	1.0983	1.10817	1.12901	0.342383	0.408111	0.455711	0.418812	0.463138	0.452125
	72	ND	ND	ND	0.888703	0.860414	0.878676	1.13794	1.19956	1.23749	0.440638	0.485836	0.467689	0.374055	0.445225	0.426033
	96	ND	ND	ND	0.903933	0.87283	0.879966	1.11439	-	1.25071	0.456597	0.512789	0.37534	0.405492	0.459289	0.406771
	ND. not detected

## Sheet: Fig4C
Figure 4C
	Time (hr)	OD									Malonate (g/l)
		P. aeruginosa			empty plasmid			pMdcR_iM			P. aeruginosa			empty plasmid			pMdcR_iM
		Rep1	Rep2	Rep3	Rep1	Rep2	Rep3	Rep1	Rep2	Rep3	Rep1	Rep2	Rep3	Rep1	Rep2	Rep3	Rep1	Rep2	Rep3
	0	0.02	0.02	0.02	0.025	0.025	0.025	0.03	0.03	0.03	2.192	2.118	1.839	1.993	2	2.006	2.01	2.007	2.013
	2	0.03	0.03	0.03	0.03	0.03	0.025	0.03	0.035	0.04	1.846	1.844	1.847	-	-	-	-	-	-
	4	0.05	0.04	0.03	-	-	-	-	-	-	1.805	1.781	1.807	-	-	-	-	-	-
	6	-	-	-	0.03	0.035	0.03	0.03	0.04	0.045	-	-	-	2.034	2.044	2.063	2.045	2.047	2.022
	8	0.04	0.07	0.05	-	-	-	-	-	-	1.481	1.446	1.48	-	-	-	-	-	-
	12	0.22	0.28	0.22	0.035	0.035	0.03	0.04	0.055	0.045	0.469	0.396	0.524	2.095	2.079	2.04	2.058	2.074	2.02
	16	0.49	0.5	0.52	-	-	-	-	-	-	ND	ND	ND	-	-	-	-	-	-
	20	0.42	0.44	0.54	-	-	-	-	-	-	ND	ND	ND	-	-	-	-	-	-
	24	0.35	0.31	0.32	0.04	0.04	0.035	0.07	0.09	0.08	ND	ND	ND	2.073	2.068	2.054	1.916	1.901	1.882
	30	0.33	0.32	0.29	-	-	-	-	-	-	ND	ND	ND	-	-	-	-	-	-
	36	0.32	0.33	0.37	-	-	-	-	-	-	ND	ND	ND	-	-	-	-	-	-
	48	0.3	0.28	0.46	0.035	0.045	0.03	0.42	0.46	0.485	ND	ND	ND	2.079	2.071	2.07	0.613	0.579	0.547
	54	-	-	-	0.04	0.045	0.055	0.58	0.625	0.575	-	-	-	2.148	2.149	2.167	ND	ND	ND
	72	-	-	-	0.039	0.044	0.032	0.44	0.561	0.53	-	-	-	2.113	2.12	2.106	ND	ND	ND
	ND. not detected

## Sheet: Fig4D
Figure 4D
	Passage	Growth rate (h-1)
		Lineage1	Lineage2	Lineage3
	1	0.041	0.039	0.034
	2	0.059	0.042	0.058
	3	0.111	0.128	0.081
	4	0.125	0.108	0.103
	5	0.101	0.103	0.063
	6	0.115	0.1	0.071
	7	0.097	0.116	0.094
	8	0.114	0.107	0.13
	9	0.107	0.092	0.134
	10	0.074	0.086	0.133
	11	0.09	0.062	0.128
	12	0.078	0.081	0.175
	13	0.068	0.101	0.125
	14	0.089	0.09	0.172
	15	0.107	0.143	0.174
	16	0.157	0.101	0.162
	17	0.142	0.147	0.112
	18	0.139		0.137
	19	0.142		0.132
	20			0.173
	21			0.178

## Sheet: Fig4E
Figure 4E
	OD (A600)								Malonate (g/l)
	Passage	Lineage1		Lineage2		Lineage3			Passage	Lineage1		Lineage2		Lineage3
	Time (hr)	Rep1	Rep2	Rep1	Rep2	Rep1	Rep2		Time (hr)	Rep1	Rep2	Rep1	Rep2	Rep1	Rep2
	0	0.026	0.025	0.029	0.035	0.019	0.024		0	1.91	1.904	1.907	1.896	1.903	1.898
	2	0.028	0.027	0.028	0.042	0.018	0.025		4	1.95	1.957	1.948	1.944	1.951	1.953
	4	0.028	0.026	0.028	0.039	0.014	0.024		8	1.963	1.963	1.948	1.933	1.97	1.924
	6	0.031	0.027	0.03	0.041	0.017	0.023		12	1.913	1.927	1.921	1.902	1.888	1.864
	8	0.029	0.032	0.033	0.042	0.025	0.036		16	1.947	1.935	1.935	1.945	1.876	1.881
	12	0.04	0.037	0.035	0.057	0.052	0.068		20	1.876	1.872	1.867	1.888	1.677	1.65
	14	0.042	0.041	0.039	0.063	0.061	0.08		24	1.751	1.691	1.722	1.576	1.141	1.127
	16	0.047	0.044	0.041	0.063	0.078	0.094		28	1.543	1.495	1.422	1.281	0.329	0.124
	18	0.047	0.053	0.045	0.073	0.103	0.123		32	1.19	1.084	0.942	0.807	ND	ND
	20	0.052	0.059	0.052	0.082	0.129	0.162		36	1.109	0.831	0.749	0.804	ND	ND
	24	0.087	0.099	0.113	0.123	0.275	0.283		40	0.57	0.206	0.086	0.229	ND	ND
	26	0.099	0.119	0.127	0.154	0.405	0.443		44	0.141	0.059	ND	ND	ND	ND
	28	0.131	0.149	0.164	0.185	0.49	0.548		48	ND	ND	ND	ND	ND	ND
	30	0.143	0.178	0.182	0.228	0.515	0.541		54	ND	ND	ND	ND	ND	ND
	32	0.175	0.216	0.239	0.281	0.492	0.53		72	ND	ND	ND	ND	ND	ND
	36	0.197	0.329	0.302	0.296	0.601	0.603
	40	0.27	0.477	0.399	0.352	0.539	0.535		ND. not detected
	44	0.441	0.481	0.545	0.529	0.555	0.529
	48	0.742	0.749	0.559	0.684	0.579	0.441
	54	0.724	0.69	0.551	0.65	0.547	0.526
	60	0.611	0.52	0.604	0.573	0.794	0.751
	72	0.696	0.702	0.675	0.705	0.667	0.701

## Sheet: Fig4F
Figure 4F
	Strain	Growth rate (h-1)
		Rep1	Rep2
	Parent	0.049	0.05
	A1.I1	0.099	0.093
	A1.I2	0.054	0.052
	A1.I3	0.013	0.014
	A2.I1	0.095	0.094
	A2.I2	0.018	0.025
	A2.I3	0.014	0.018
	A3.I1	0.133	0.129
	A3.I2	0.133	0.137
	A3.I3	0.299	0.262

## Sheet: Fig4G
Figure 4G
	See Supplementary Table 1

## Sheet: Fig4H
Figure 4H
		Relative quantification of the plasmid to chromosome (P/C) ratio
		1. Estimating the PCR efficiency
			Gene: alaA						Gene: bla
			Relative concentration		Log2 (Concentration)		Cq		Relative concentration		Log2 (Concentration)		Cq
			1		0		19.246		1		0		13.7021
			0.5		-1		20.7186		0.5		-1		14.718
			0.25		-2		22.2734		0.25		-2		15.9806
			Slope:		-1.514				Slope:		-1.139
			PCR efficiency:		1.581				PCR efficiency:		1.838
		2. Relative quantification of the plasmid to chromosome (P/C) ratio
			Strain	Raw data				P/C ratio
				alaA		bla
				Rep1	Rep2	Rep1	Rep2	Rep1	Rep2
			Parental	24.7902	22.511	12.6212	10.9108	39.3487	39.2303
			A1.I1	20.29	19.6742	14.7633	14.9222	1.36121	0.932133
			A2.I1	21.0248	20.2804	14.3794	14.2316	2.4071	1.87289
			A3.I1	18.4228	18.138	12.501	12.4074	2.29297	2.13055
			A3.I2	18.7538	18.0757	12.6364	12.6043	2.45734	1.83683
			A3.I3	18.4737	17.6341	12.4935	11.9945	2.35777	2.17465
		Relative quantification of the mdcA expression
		1. Estimating the PCR efficiency
			Gene: rrsA						Gene: mdcA
			Relative concentration		Log2 (Concentration)		Cq		Relative concentration		Log2 (Concentration)		Cq
			1		0		12.2777		1		0		22.6926
			0.5		-1		13.4071		0.5		-1		23.9008
			0.25		-2		15.3015		0.25		-2		24.6573
			Slope:		-1.512				Slope:		-0.982
			PCR efficiency:		1.581				PCR efficiency:		1.88
		2. Relative quantification of the mdcA expression
			Strain	Raw data				Relative expression
				rrsA		mdcA
				Rep1	Rep2	Rep1	Rep2	Rep1	Rep2
			Parental	10.5172	10.2624	19.3423	18.7018	29.4511	39.2601
			A1.I1	10.7473	10.4632	21.8872	22.3401	6.5668	4.33143
			A2.I1	10.3325	10.9375	22.0249	22.4909	4.97751	4.8948
			A3.I1	12.9238	11.6311	26.2089	25.7956	1.16441	0.835586
			A3.I2	11.0329	13.2987	22.6926	24.5833	4.50238	3.85779
			A3.I3	20.7208	17.0557	28.3613	25.4475	10.6793	12.5166
